# Supplementary material for: Drug resistance characteristics of Mycobacterium tuberculosis isolates between 2014 and 2017 in Sichuan, China: A retrospective study
Source: PLoS One. 2018 Dec 31;13(12):e0209902. doi: 10.1371/journal.pone.0209902 (PMC6312223; doi:10.1371/journal.pone.0209902)
Supplement: S1 Table — TBwoHIV: Drug sensitivity testing and GeneXpert assay data in the TB without HIV infection group; TB-HIV: Drug sensitivity testing and GeneXpert assay data in the TB-HIV coinfection group. (XLSX) [file pone.0209902.s001.xlsx]

## Sheet: Sheet1_TBwoHIV
S1 Table. Drug sensitivity testing and GeneXpert assay data (TBwoHIV)
Number	Treatment history（the first-time-admitted patients=0，Repeatedly admitted patients >1）	Gender	Age	Specimens	Time	Bacteria identification	Streptomycin 2.00 ug/ml	Isoniazid 0.25 ug/ml	Rifampin 2.00 ug/ml	Ethambutol 5.00 ug/ml	Ofloxacin 2.00 ug/ml	Levofloxacin 2.00 ug/ml	Amikacin 2.50 ug/ml	Capreomycin 2.50 ug/ml	Ethionamide/Prothionamide 5.00 ug/ml	Moxifloxacin 1.00 ug/ml	Rifabutin 0.50 ug/ml	Clarithromycin 5.00 ug/ml	AFB smear-positive	GeneXpert assay: MTB nucleic acid	GeneXpert assay: Rifampicin mutant gene
1	1	Male	43	sputum	20160701-20161231	Mycobacterium tuberculosis	S	R	R	S	S	S	S	S	S	S	R	S	1	#N/A	#N/A
2	2	Male	82	sputum	2017-04-04 11:37:17	Mycobacterium tuberculosis	S	S	S	S	S	S	S	S	S	S	S	S	0	#N/A	#N/A
3	1	Male	53	sputum	20160701-20161231	Mycobacterium tuberculosis	R	S	S	S	S	S	S	S	S	S	S	S	0	#N/A	#N/A
4	2	Male	30	sputum	20160701-20161231	Mycobacterium tuberculosis	S	S	S	S	S	S	S	S	S	S	S	S	0	#N/A	#N/A
5	1	Male	42	sputum	2017-04-18 14:02:21	Mycobacterium tuberculosis	R	R	R	S	S	S	S	S	S	S	S	S	0	#N/A	#N/A
6	1	Male	52	sputum	20160701-20161231	Mycobacterium tuberculosis	S	S	S	S	S	S	S	S	S	S	S	S	1	#N/A	#N/A
7	2	Male	51	sputum	2017-02-03 10:31:40	Mycobacterium tuberculosis	S	R	S	S	S	S	S	S	S	S	S	S	1	#N/A	#N/A
8	2	Female	36	bronchoscopy fluid	2017-02-16 10:33:14	Mycobacterium tuberculosis	R	R	R	S	S	S	S	S	S	S	S	S	0	#N/A	#N/A
9	2	Male	41	bronchoscopy fluid	20160701-20161231	Mycobacterium tuberculosis	S	S	S	S	S	S	S	S	S	S	S	S	0	#N/A	#N/A
10	2	Male	42	bronchoscopy fluid	2017-04-19 09:43:00	Mycobacterium tuberculosis	S	S	R	S	S	S	S	S	S	S	R	S	0	#N/A	#N/A
11	2	Female	74	sputum	20160701-20161231	Mycobacterium tuberculosis	S	R	S	S	S	S	S	S	S	S	S	S	0	Positive	Negative
12	2	Male	27	sputum	2017-02-06 10:41:54	Mycobacterium tuberculosis	S	R	R	S	S	S	S	S	S	S	R	S	1	Positive	Positive
13	2	Male	62	sputum	2017-03-16 14:34:44	Mycobacterium tuberculosis	R	R	R	S	S	S	S	S	S	R	R	S	1	#N/A	#N/A
14	2	Male	49	sputum	2017-02-28 10:01:44	Mycobacterium tuberculosis	S	R	R	S	S	S	S	S	S	S	R	S	0	#N/A	#N/A
15	2	Male	20	bronchoscopy fluid	2017-06-22 10:21:39	Mycobacterium tuberculosis	S	R	R	S	S	S	S	S	S	S	R	S	0	Positive	Positive
16	2	Male	22	bronchoscopy fluid	20160701-20161231	Mycobacterium tuberculosis	S	R	R	S	S	S	S	S	S	S	R	S	0	Positive	Positive
17	2	Female	37	sputum	2017-04-19 11:01:36	Mycobacterium tuberculosis	R	R	R	R	S	S	S	S	S	S	R	S	0	Positive	Positive
18	2	Female	52	sputum	2017-02-04 11:01:27	Mycobacterium tuberculosis	S	R	R	S	S	S	S	S	S	S	R	S	0	Positive	Positive
19	2	Male	25	sputum	20160701-20161231	Mycobacterium tuberculosis	R	R	R	S	R	R	S	S	S	R	R	S	1	Positive	Positive
20	2	Male	18	sputum	2017-02-04 10:21:18	Mycobacterium tuberculosis	R	R	R	S	S	S	S	S	S	S	R	S	0	#N/A	#N/A
21	2	Male	53	sputum	20160701-20161231	Mycobacterium tuberculosis	S	S	S	S	S	S	S	S	S	S	S	S	1	Positive	Negative
22	2	Male	57	sputum	20160701-20161231	Mycobacterium tuberculosis	S	S	S	S	S	S	S	S	S	S	S	S	0	Positive	Negative
23	2	Male	42	sputum	2017-06-19 11:18:40	Mycobacterium tuberculosis	R	R	S	S	S	S	S	S	R	S	S	S	0	#N/A	#N/A
24	2	Male	25	bronchoscopy fluid	2017-03-02 11:33:30	Mycobacterium tuberculosis	S	S	S	S	S	S	S	S	S	S	S	S	0	#N/A	#N/A
25	1	Male	69	sputum	2017-05-09 11:37:28	Mycobacterium tuberculosis	S	S	S	S	S	S	S	S	S	S	S	S	1	#N/A	#N/A
26	1	Male	21	sputum	20160701-20161231	Mycobacterium tuberculosis	S	R	S	S	S	S	S	S	S	S	S	S	1	Positive	Positive
27	1	Male	20	sputum	2017-03-29 13:49:09	Mycobacterium tuberculosis	S	S	S	S	R	R	S	S	S	R	S	S	0	#N/A	#N/A
28	1	Male	54	sputum	2017-07-03 11:35:15	Mycobacterium tuberculosis	S	S	S	S	R	R	S	S	S	R	S	S	1	#N/A	#N/A
29	1	Female	50	bronchoscopy fluid	20160701-20161231	Mycobacterium tuberculosis	S	R	S	S	S	S	S	S	S	S	S	S	1	#N/A	#N/A
30	1	Female	15	sputum	2017-05-08 14:48:19	Mycobacterium tuberculosis	S	S	S	S	S	S	S	S	S	S	S	S	0	Negative	Negative
31	1	Male	26	sputum	2017-06-02 10:21:09	Mycobacterium tuberculosis	S	R	R	S	S	S	S	S	S	S	R	S	1	Positive	Positive
32	1	Male	20	sputum	2017-05-06 11:59:30	Mycobacterium tuberculosis	S	R	S	S	S	S	S	S	S	S	S	S	0	Negative	Negative
33	1	Male	26	bronchoscopy fluid	20160701-20161231	Mycobacterium tuberculosis	S	S	S	S	S	S	S	S	S	S	S	S	0	#N/A	#N/A
34	1	Female	42	bronchoscopy fluid	20160701-20161231	Mycobacterium tuberculosis	S	S	S	S	S	S	S	S	S	S	S	S	0	#N/A	#N/A
35	1	Male	61	sputum	2017-07-03 14:20:24	Mycobacterium tuberculosis	S	S	S	S	S	S	S	S	S	S	S	S	0	#N/A	#N/A
36	1	Male	26	sputum	2017-07-03 11:22:57	Mycobacterium tuberculosis	S	S	S	S	R	R	S	S	S	R	S	S	0	#N/A	#N/A
37	1	Male	86	sputum	20160701-20161231	Mycobacterium tuberculosis	S	S	S	S	S	S	S	S	S	S	S	S	0	#N/A	#N/A
38	1	Female	44	sputum	20160701-20161231	Mycobacterium tuberculosis	S	S	S	S	S	S	S	S	S	S	S	S	1	#N/A	#N/A
39	1	Male	23	bronchoscopy fluid	2017-03-20 10:39:19	Mycobacterium tuberculosis	S	S	S	S	S	S	S	S	S	S	S	S	0	#N/A	#N/A
40	1	Female	60	sputum	2017-06-30 10:16:39	Mycobacterium tuberculosis	S	S	S	S	S	S	S	S	S	S	S	S	1	Positive	Negative
41	1	Female	13	sputum	2017-06-21 10:10:57	Mycobacterium tuberculosis	S	S	S	S	S	S	S	S	S	S	S	S	0	#N/A	#N/A
42	1	Male	59	sputum	20160701-20161231	Mycobacterium tuberculosis	S	R	R	S	S	S	S	S	R	S	R	S	1	Positive	Positive
43	1	Male	44	sputum	20160701-20161231	Mycobacterium tuberculosis	S	S	S	S	S	S	S	S	S	S	S	S	1	#N/A	#N/A
44	1	Male	47	sputum	20160701-20161231	Mycobacterium tuberculosis	S	S	S	S	S	S	S	S	S	S	S	S	0	Positive	Negative
45	1	Male	29	sputum	2017-06-30 10:30:58	Mycobacterium tuberculosis	S	S	S	S	S	S	S	S	S	S	S	S	0	Negative	Negative
46	1	Male	50	sputum	2017-06-23 09:20:23	Mycobacterium tuberculosis	S	S	S	S	S	S	S	S	S	S	S	S	1	#N/A	#N/A
47	1	Male	54	sputum	2017-05-23 10:17:43	Mycobacterium tuberculosis	S	R	R	R	S	S	S	S	S	S	R	S	1	Positive	Positive
48	1	Male	51	sputum	20160701-20161231	Mycobacterium tuberculosis	S	R	R	S	R	R	S	S	S	R	R	S	1	#N/A	#N/A
49	1	Female	74	sputum	2017-06-06 11:01:40	Mycobacterium tuberculosis	S	S	S	S	S	S	S	S	S	S	S	S	1	#N/A	#N/A
50	2	Female	23	sputum	20160701-20161231	Mycobacterium tuberculosis	S	R	S	S	S	S	S	R	S	S	S	S	0	#N/A	#N/A
51	1	Male	30	sputum	20160701-20161231	Mycobacterium tuberculosis	S	R	S	S	S	S	S	S	S	S	S	S	0	Positive	Negative
52	2	Male	75	sputum	2017-02-03 09:29:00	Mycobacterium tuberculosis	S	S	S	S	S	S	S	S	S	S	S	S	0	#N/A	#N/A
53	1	Male	96	sputum	2017-06-05 13:53:04	Mycobacterium tuberculosis	S	S	S	S	S	S	S	S	S	S	S	S	0	#N/A	#N/A
54	2	Male	30	bronchoscopy fluid	20160701-20161231	Mycobacterium tuberculosis	S	S	S	S	S	S	S	S	S	S	S	S	0	#N/A	#N/A
55	1	Male	21	bronchoscopy fluid	20160701-20161231	Mycobacterium tuberculosis	S	S	S	S	S	S	S	S	S	S	S	S	0	#N/A	#N/A
56	1	Male	74	sputum	2017-08-07 13:46:35	Mycobacterium tuberculosis	S	S	S	S	S	S	S	S	S	S	S	S	0	#N/A	#N/A
57	1	Female	27	sputum	20160701-20161231	Mycobacterium tuberculosis	S	S	S	S	S	S	S	S	S	S	S	S	0	#N/A	#N/A
58	2	Female	52	sputum	2017-02-06 14:29:07	Mycobacterium tuberculosis	S	R	R	S	R	R	S	S	S	R	R	S	1	#N/A	#N/A
59	1	Male	20	sputum	2017-05-23 10:48:13	Mycobacterium tuberculosis	S	S	S	S	S	S	S	S	S	S	S	S	1	Negative	Negative
60	1	Male	60	sputum	20160701-20161231	Mycobacterium tuberculosis	S	S	S	S	S	S	S	S	S	S	S	S	1	#N/A	#N/A
61	1	Male	43	sputum	2017-06-22 10:47:41	Mycobacterium tuberculosis	S	R	R	S	S	S	S	S	S	S	R	S	0	#N/A	#N/A
62	1	Male	30	sputum	20160701-20161231	Mycobacterium tuberculosis	S	S	S	S	S	S	S	S	S	S	S	S	0	Negative	Negative
63	1	Male	30	sputum	2017-07-04 10:29:52	Mycobacterium tuberculosis	R	R	R	R	R	S	R	S	R	S	R	R	1	#N/A	#N/A
64	1	Male	70	sputum	2017-03-13 09:55:55	Mycobacterium tuberculosis	S	S	S	S	S	S	S	S	S	S	S	S	1	#N/A	#N/A
65	1	Male	28	sputum	20160701-20161231	Mycobacterium tuberculosis	R	S	R	S	S	S	S	S	S	S	R	S	0	#N/A	#N/A
66	1	Male	64	sputum	20160701-20161231	Mycobacterium tuberculosis	S	S	S	S	S	S	S	S	S	S	S	S	0	#N/A	#N/A
67	2	Female	69	sputum	20160701-20161231	Mycobacterium tuberculosis	S	S	S	S	S	S	S	S	S	S	S	S	1	#N/A	#N/A
68	1	Male	16	sputum	2017-07-18 10:01:32	Mycobacterium tuberculosis	S	S	S	S	S	S	S	S	S	S	S	S	0	Positive	Negative
69	1	Female	16	sputum	20160701-20161231	Mycobacterium tuberculosis	S	S	S	S	S	S	S	S	S	S	S	S	0	#N/A	#N/A
70	1	Male	55	sputum	2017-04-24 15:02:34	Mycobacterium tuberculosis	S	S	S	S	S	S	S	S	S	S	S	S	0	Negative	Negative
71	1	Male	83	sputum	20160701-20161231	Mycobacterium tuberculosis	S	S	S	S	S	S	S	S	S	S	S	S	1	#N/A	#N/A
72	1	Female	18	sputum	20160701-20161231	Mycobacterium tuberculosis	S	S	S	S	S	S	S	S	S	S	S	S	0	#N/A	#N/A
73	1	Female	45	sputum	2017-05-06 10:08:24	Mycobacterium tuberculosis	S	R	S	S	R	R	S	S	S	R	S	S	1	#N/A	#N/A
74	1	Male	64	sputum	20160701-20161231	Mycobacterium tuberculosis	S	S	S	S	R	R	S	S	S	R	S	S	0	#N/A	#N/A
75	1	Female	24	sputum	2017-05-06 11:57:09	Mycobacterium tuberculosis	S	S	S	S	S	S	S	S	S	S	S	S	0	#N/A	#N/A
76	1	Male	53	sputum	2017-07-10 10:06:01	Mycobacterium tuberculosis	S	S	S	S	S	S	S	S	S	S	S	S	1	Positive	Positive
77	1	Female	19	sputum	2017-02-09 08:52:52	Mycobacterium tuberculosis	S	S	S	S	S	S	S	S	S	S	S	S	0	Positive	Negative
78	1	Male	45	sputum	20160701-20161231	Mycobacterium tuberculosis	R	R	S	S	R	R	S	S	S	R	S	S	1	Positive	Positive
79	1	Male	67	sputum	20160701-20161231	Mycobacterium tuberculosis	S	S	S	S	S	S	S	S	S	S	S	S	1	#N/A	#N/A
80	1	Female	53	sputum	2017-02-02 11:27:26	Mycobacterium tuberculosis	S	S	S	S	S	S	S	S	S	S	S	S	0	Positive	Negative
81	1	Male	47	bronchoscopy fluid	2017-05-17 10:41:04	Mycobacterium tuberculosis	R	S	S	S	S	S	S	S	S	S	S	S	0	#N/A	#N/A
82	2	Male	25	bronchoscopy fluid	20160701-20161231	Mycobacterium tuberculosis	S	S	S	S	R	S	S	S	S	S	S	S	0	#N/A	#N/A
83	1	Female	64	sputum	20160701-20161231	Mycobacterium tuberculosis	S	S	S	S	S	S	S	S	S	S	S	S	0	#N/A	#N/A
84	1	Male	69	sputum	2017-05-16 14:26:13	Mycobacterium tuberculosis	S	S	S	S	S	S	S	S	S	S	S	S	1	#N/A	#N/A
85	2	Male	46	sputum	20160701-20161231	Mycobacterium tuberculosis	S	S	S	S	S	S	S	S	S	S	S	S	0	#N/A	#N/A
86	1	Male	48	sputum	20160701-20161231	Mycobacterium tuberculosis	R	R	S	S	S	S	R	S	S	S	S	R	1	Positive	Positive
87	1	Female	37	sputum	20160701-20161231	Mycobacterium tuberculosis	S	S	S	S	S	S	S	S	S	S	S	S	0	#N/A	#N/A
88	1	Male	64	sputum	20160701-20161231	Mycobacterium tuberculosis	S	S	S	S	S	S	S	S	S	S	S	S	1	#N/A	#N/A
89	1	Male	45	sputum	2017-07-11 09:31:09	Mycobacterium tuberculosis	S	R	R	S	S	S	S	S	S	S	R	S	1	Positive	Positive
90	1	Male	45	sputum	2017-06-09 10:16:22	Mycobacterium tuberculosis	S	S	S	S	S	S	S	S	S	S	S	S	0	#N/A	#N/A
91	2	Male	47	sputum	2017-02-03 13:56:02	Mycobacterium tuberculosis	S	S	S	S	S	S	S	S	S	S	S	S	0	Positive	Negative
92	1	Female	24	sputum	20160701-20161231	Mycobacterium tuberculosis	S	S	S	S	S	S	S	S	S	S	S	S	0	#N/A	#N/A
93	1	Male	61	sputum	2017-03-29 13:56:15	Mycobacterium tuberculosis	S	S	S	S	R	R	S	S	S	R	S	S	0	#N/A	#N/A
94	1	Male	90	sputum	20160701-20161231	Mycobacterium tuberculosis	S	S	S	S	S	S	S	S	S	S	S	S	1	#N/A	#N/A
95	1	Female	76	sputum	2017-03-17 11:09:59	Mycobacterium tuberculosis	S	R	S	S	S	S	S	S	S	S	S	S	0	Negative	Negative
96	1	Female	33	sputum	2017-06-23 14:20:58	Mycobacterium tuberculosis	S	S	S	S	S	S	S	S	S	S	S	S	0	Negative	Negative
97	1	Male	54	sputum	20160701-20161231	Mycobacterium tuberculosis	S	R	R	S	S	S	S	S	S	S	R	S	0	#N/A	#N/A
98	1	Male	27	sputum	2017-06-19 11:32:03	Mycobacterium tuberculosis	S	R	R	S	S	S	S	S	S	S	R	S	0	Positive	Not sure
99	1	Female	25	bronchoscopy fluid	20160701-20161231	Mycobacterium tuberculosis	S	S	S	S	S	S	S	S	S	S	S	S	0	#N/A	#N/A
100	1	Male	44	sputum	20160701-20161231	Mycobacterium tuberculosis	S	S	S	S	S	S	S	S	S	S	S	S	0	#N/A	#N/A
101	1	Male	26	sputum	2017-02-03 13:44:46	Mycobacterium tuberculosis	S	S	S	S	S	S	S	S	S	S	S	S	0	Negative	Negative
102	1	Male	23	sputum	20160701-20161231	Mycobacterium tuberculosis	S	S	S	S	S	S	S	S	S	S	S	S	0	Positive	Negative
103	1	Male	73	sputum	2017-06-15 11:07:20	Mycobacterium tuberculosis	S	S	S	S	S	S	S	S	S	S	S	S	0	Positive	Negative
104	1	Female	25	bronchoscopy fluid	20160701-20161231	Mycobacterium tuberculosis	S	R	R	S	R	S	S	S	R	R	R	S	0	#N/A	#N/A
105	1	Male	21	sputum	20160701-20161231	Mycobacterium tuberculosis	S	S	S	S	S	S	S	S	S	S	S	S	0	#N/A	#N/A
106	2	Female	20	sputum	2017-05-26 11:30:22	Mycobacterium tuberculosis	S	S	S	S	S	S	S	S	S	S	S	S	0	Positive	Negative
107	1	Male	14	sputum	2017-03-30 11:46:19	Mycobacterium tuberculosis	S	S	S	S	S	S	S	S	S	S	S	S	0	Positive	Negative
108	1	Female	17	sputum	2017-02-27 11:21:46	Mycobacterium tuberculosis	S	S	S	S	S	S	S	S	S	S	S	S	1	Positive	Negative
109	1	Male	22	sputum	20160701-20161231	Mycobacterium tuberculosis	S	R	S	S	S	S	S	S	S	S	S	S	0	#N/A	#N/A
110	1	Female	14	sputum	20160701-20161231	Mycobacterium tuberculosis	S	R	S	S	S	S	S	S	S	S	S	S	0	#N/A	#N/A
111	1	Female	29	bronchoscopy fluid	2017-06-02 11:45:06	Mycobacterium tuberculosis	S	S	S	S	S	S	S	S	S	S	S	S	0	Positive	Negative
112	1	Female	49	sputum	20160701-20161231	Mycobacterium tuberculosis	S	R	S	S	S	S	S	S	S	S	S	S	1	#N/A	#N/A
113	1	Female	29	sputum	20160701-20161231	Mycobacterium tuberculosis	S	S	S	S	S	S	S	S	S	S	S	S	0	#N/A	#N/A
114	2	Male	24	sputum	20160701-20161231	Mycobacterium tuberculosis	R	R	R	R	R	R	S	S	S	R	R	S	1	#N/A	#N/A
115	2	Male	70	sputum	2017-03-30 11:30:24	Mycobacterium tuberculosis	S	S	S	S	S	S	S	S	S	S	S	S	0	Positive	Negative
116	1	Female	36	sputum	20160701-20161231	Mycobacterium tuberculosis	S	S	S	S	S	S	S	S	S	S	S	S	1	#N/A	#N/A
117	1	Male	30	bronchoscopy fluid	20160701-20161231	Mycobacterium tuberculosis	S	R	R	S	R	R	S	S	S	R	R	S	0	#N/A	#N/A
118	1	Male	61	sputum	2017-06-23 10:50:00	Mycobacterium tuberculosis	S	S	S	S	S	S	S	S	S	S	S	S	0	#N/A	#N/A
119	1	Male	17	bronchoscopy fluid	20160701-20161231	Mycobacterium tuberculosis	S	R	S	S	S	S	S	S	S	S	S	S	0	#N/A	#N/A
120	1	Male	29	bronchoscopy fluid	2017-02-03 11:06:27	Mycobacterium tuberculosis	S	S	S	S	S	S	S	S	S	S	S	S	0	#N/A	#N/A
121	1	Male	38	sputum	2017-06-22 10:24:11	Mycobacterium tuberculosis	S	R	S	S	S	S	S	S	S	S	S	S	0	#N/A	#N/A
122	2	Female	17	bronchoscopy fluid	20160701-20161231	Mycobacterium tuberculosis	S	R	S	S	S	S	S	S	S	S	S	S	0	#N/A	#N/A
123	1	Male	52	sputum	2017-03-29 13:46:39	Mycobacterium tuberculosis	S	R	S	S	S	S	S	S	S	S	S	S	0	#N/A	#N/A
124	1	Female	25	sputum	20160701-20161231	Mycobacterium tuberculosis	S	S	S	S	S	S	S	S	S	S	S	S	0	Positive	Negative
125	1	Male	58	sputum	2017-07-03 14:05:37	Mycobacterium tuberculosis	S	S	S	S	S	S	S	S	S	S	S	S	0	#N/A	#N/A
126	1	Male	40	sputum	2017-06-23 08:55:29	Mycobacterium tuberculosis	S	S	S	S	S	S	S	S	S	S	S	S	0	#N/A	#N/A
127	1	Male	60	sputum	2017-03-28 13:59:51	Mycobacterium tuberculosis	S	S	S	S	S	S	S	S	S	S	S	S	0	#N/A	#N/A
128	1	Male	50	sputum	20160701-20161231	Mycobacterium tuberculosis	S	R	S	S	S	S	S	S	S	S	S	S	1	Positive	Negative
129	1	Female	78	sputum	2017-03-24 09:53:53	Mycobacterium tuberculosis	S	S	S	S	S	S	S	S	S	S	S	S	1	#N/A	#N/A
130	1	Female	38	sputum	20160701-20161231	Mycobacterium tuberculosis	R	R	S	S	R	S	S	S	S	S	S	S	1	Positive	Negative
131	1	Male	43	sputum	2017-07-21 14:18:43	Mycobacterium tuberculosis	R	R	R	S	S	S	S	S	S	S	S	S	0	Negative	Negative
132	2	Male	41	sputum	20160701-20161231	Mycobacterium tuberculosis	S	S	S	S	S	S	S	S	S	R	S	S	1	Positive	Negative
133	2	Male	27	sputum	20160701-20161231	Mycobacterium tuberculosis	S	R	R	S	S	S	S	S	S	S	S	S	0	#N/A	#N/A
134	2	Male	61	sputum	2017-02-06 09:34:23	Mycobacterium tuberculosis	R	R	R	S	S	S	S	S	R	S	R	S	1	#N/A	#N/A
135	1	Female	48	sputum	2017-06-09 11:13:04	Mycobacterium tuberculosis	S	R	R	S	R	R	S	S	S	R	R	S	1	Positive	Positive
136	1	Male	42	sputum	2017-04-19 10:53:20	Mycobacterium tuberculosis	R	R	S	S	S	S	S	S	S	S	S	S	0	Positive	Negative
137	1	Male	57	sputum	2017-06-02 13:48:42	Mycobacterium tuberculosis	R	R	R	S	S	S	S	S	S	S	R	S	1	Positive	Positive
138	1	Male	64	sputum	2017-06-19 10:53:34	Mycobacterium tuberculosis	S	S	S	S	S	S	S	S	S	S	S	S	1	Positive	Negative
139	1	Male	52	sputum	20160701-20161231	Mycobacterium tuberculosis	S	S	S	S	S	S	S	S	S	S	S	S	0	Positive	Negative
140	1	Male	29	sputum	2017-07-18 09:51:26	Mycobacterium tuberculosis	S	R	S	S	S	S	S	S	S	S	S	S	0	#N/A	#N/A
141	1	Male	24	sputum	2017-05-27 08:50:20	Mycobacterium tuberculosis	R	R	R	S	R	R	S	S	S	R	R	S	0	#N/A	#N/A
142	1	Male	65	bronchoscopy fluid	2017-08-05 09:53:03	Mycobacterium tuberculosis	S	S	S	S	S	S	S	S	S	S	S	S	0	#N/A	#N/A
143	1	Male	74	sputum	20160701-20161231	Mycobacterium tuberculosis	S	S	S	S	S	S	S	S	S	S	S	S	1	Positive	Negative
144	1	Male	63	bronchoscopy fluid	20160701-20161231	Mycobacterium tuberculosis	S	R	S	S	S	S	S	S	S	S	S	S	0	Negative	Negative
145	1	Male	63	sputum	2017-02-24 10:45:31	Mycobacterium tuberculosis	S	S	S	S	S	S	S	S	S	S	S	S	1	Positive	Negative
146	1	Male	46	sputum	2017-03-02 14:41:25	Mycobacterium tuberculosis	R	R	R	S	S	S	S	S	S	S	S	S	1	Positive	Positive
147	1	Male	52	sputum	2017-02-06 09:15:52	Mycobacterium tuberculosis	S	S	S	S	S	S	S	S	S	S	S	S	1	#N/A	#N/A
148	1	Female	73	sputum	2017-06-27 10:33:33	Mycobacterium tuberculosis	S	S	S	S	S	S	S	S	S	S	S	S	0	Negative	Negative
149	1	Male	27	sputum	2017-02-24 14:26:15	Mycobacterium tuberculosis	S	S	S	S	S	S	S	S	S	S	S	S	0	#N/A	#N/A
150	1	Male	63	sputum	2017-02-17 08:59:44	Mycobacterium tuberculosis	S	S	S	S	S	S	S	S	S	S	S	S	1	#N/A	#N/A
151	1	Male	33	sputum	20160701-20161231	Mycobacterium tuberculosis	R	R	R	S	R	S	S	S	S	S	R	S	0	Negative	Negative
152	2	Female	22	sputum	20160701-20161231	Mycobacterium tuberculosis	S	S	S	S	S	S	S	S	S	S	S	S	0	#N/A	#N/A
153	1	Female	56	sputum	20160701-20161231	Mycobacterium tuberculosis	S	S	S	S	S	S	S	S	S	S	S	S	1	#N/A	#N/A
154	1	Female	26	sputum	20160701-20161231	Mycobacterium tuberculosis	S	S	S	S	S	S	S	S	S	S	S	S	1	#N/A	#N/A
155	1	Male	23	sputum	20160701-20161231	Mycobacterium tuberculosis	S	S	S	S	S	S	S	S	S	S	S	S	0	#N/A	#N/A
156	1	Female	26	bronchoscopy fluid	20160701-20161231	Mycobacterium tuberculosis	S	R	S	S	S	S	S	S	S	S	S	S	0	Positive	Negative
157	1	Male	46	bronchoscopy fluid	2017-05-13 10:56:51	Mycobacterium tuberculosis	S	S	S	S	S	S	S	S	S	S	S	S	0	Positive	Negative
158	1	Male	20	sputum	2017-04-25 10:15:56	Mycobacterium tuberculosis	S	S	S	S	S	S	S	S	S	S	S	S	0	Negative	Negative
159	1	Female	31	sputum	2017-06-19 10:49:40	Mycobacterium tuberculosis	S	S	S	S	S	S	S	S	S	S	S	S	1	#N/A	#N/A
160	1	Female	37	bronchoscopy fluid	20160701-20161231	Mycobacterium tuberculosis	S	S	S	S	S	S	S	S	S	S	S	S	0	#N/A	#N/A
161	1	Female	71	sputum	20160701-20161231	Mycobacterium tuberculosis	S	S	S	S	S	S	S	S	S	S	S	S	0	#N/A	#N/A
162	1	Female	20	bronchoscopy fluid	20160701-20161231	Mycobacterium tuberculosis	S	S	S	S	S	S	S	S	S	S	S	S	0	#N/A	#N/A
163	1	Male	22	sputum	2017-02-24 10:33:43	Mycobacterium tuberculosis	S	S	S	S	S	S	S	S	S	S	S	S	1	#N/A	#N/A
164	1	Female	17	sputum	2017-05-17 10:42:28	Mycobacterium tuberculosis	S	S	S	S	S	S	S	S	S	S	S	S	0	#N/A	#N/A
165	1	Female	18	sputum	2017-05-23 09:12:36	Mycobacterium tuberculosis	S	S	S	S	S	S	S	S	S	S	S	S	0	Negative	Negative
166	1	Male	36	sputum	2017-05-18 10:07:33	Mycobacterium tuberculosis	S	R	R	S	R	S	S	S	S	R	R	S	1	Positive	Positive
167	1	Male	29	sputum	20160701-20161231	Mycobacterium tuberculosis	S	S	S	S	S	S	S	S	S	S	S	S	0	#N/A	#N/A
168	1	Male	14	bronchoscopy fluid	20160701-20161231	Mycobacterium tuberculosis	R	R	R	S	R	R	S	S	S	R	R	S	0	Positive	Positive
169	1	Female	33	sputum	2017-05-23 09:11:06	Mycobacterium tuberculosis	S	S	S	S	S	S	S	S	S	S	S	S	0	#N/A	#N/A
170	2	Male	73	sputum	2017-02-28 10:12:08	Mycobacterium tuberculosis	S	S	S	S	S	S	S	S	S	S	S	S	0	Positive	Negative
171	1	Female	71	bronchoscopy fluid	2017-04-11 11:03:46	Mycobacterium tuberculosis	S	S	S	S	S	S	S	S	S	S	S	S	0	#N/A	#N/A
172	1	Male	48	sputum	2017-05-10 11:20:34	Mycobacterium tuberculosis	S	S	S	S	S	S	S	S	S	S	S	S	0	#N/A	#N/A
173	1	Female	55	sputum	20160701-20161231	Mycobacterium tuberculosis	S	S	S	S	S	S	S	S	S	S	S	S	1	#N/A	#N/A
174	1	Male	47	sputum	20160701-20161231	Mycobacterium tuberculosis	S	S	S	S	S	S	S	S	S	S	S	S	0	#N/A	#N/A
175	1	Female	25	sputum	2017-05-10 10:57:33	Mycobacterium tuberculosis	S	S	S	S	S	S	S	S	S	S	S	S	1	Positive	Negative
176	2	Male	50	sputum	2017-03-24 10:23:13	Mycobacterium tuberculosis	R	R	R	S	S	S	S	S	S	S	R	S	1	Positive	Positive
177	1	Female	59	sputum	2017-06-26 09:30:20	Mycobacterium tuberculosis	S	S	S	S	S	S	S	S	S	S	S	S	0	Negative	Negative
178	2	Male	52	bronchoscopy fluid	2017-02-09 14:32:55	Mycobacterium tuberculosis	S	R	S	S	S	S	S	S	S	S	S	S	0	Positive	Negative
179	1	Male	77	sputum	2017-03-13 10:33:31	Mycobacterium tuberculosis	S	S	S	S	S	S	S	S	S	S	S	S	0	#N/A	#N/A
180	1	Male	69	sputum	20160701-20161231	Mycobacterium tuberculosis	S	S	S	S	S	S	S	S	S	S	S	S	1	#N/A	#N/A
181	1	Male	54	bronchoscopy fluid	20160701-20161231	Mycobacterium tuberculosis	S	R	R	S	R	R	S	S	R	R	S	S	1	Positive	Positive
182	1	Female	53	bronchoscopy fluid	2017-06-08 14:42:48	Mycobacterium tuberculosis	S	R	R	S	S	S	S	S	S	S	R	S	1	Positive	Positive
183	1	Male	27	bronchoscopy fluid	2017-06-09 09:56:48	Mycobacterium tuberculosis	R	R	R	S	S	S	S	S	S	S	R	S	0	#N/A	#N/A
184	1	Male	44	sputum	2017-06-23 14:41:52	Mycobacterium tuberculosis	R	R	R	S	R	R	S	S	S	R	R	S	0	Positive	Positive
185	1	Female	60	sputum	2017-06-30 10:32:34	Mycobacterium tuberculosis	S	S	S	S	S	S	S	S	S	S	S	S	0	Negative	Negative
186	1	Male	30	sputum	2017-02-10 10:52:43	Mycobacterium tuberculosis	S	S	S	S	S	S	S	S	S	S	S	S	0	#N/A	#N/A
187	1	Male	43	sputum	20160701-20161231	Mycobacterium tuberculosis	S	S	S	S	S	S	S	S	S	S	S	S	1	#N/A	#N/A
188	1	Male	44	sputum	20160701-20161231	Mycobacterium tuberculosis	S	S	S	S	S	S	S	S	S	S	S	S	1	Positive	Negative
189	1	Male	30	sputum	2017-03-24 10:44:50	Mycobacterium tuberculosis	S	S	S	S	S	S	S	S	S	S	S	S	1	Positive	Negative
190	2	Female	40	bronchoscopy fluid	20160701-20161231	Mycobacterium tuberculosis	R	R	R	S	R	S	S	S	S	S	R	S	0	Positive	Positive
191	1	Male	61	bronchoscopy fluid	20160701-20161231	Mycobacterium tuberculosis	S	R	S	S	S	S	S	S	S	S	S	S	1	Positive	Positive
192	1	Male	62	sputum	20160701-20161231	Mycobacterium tuberculosis	S	S	S	S	S	S	S	S	S	S	S	S	0	#N/A	#N/A
193	1	Male	34	sputum	20160701-20161231	Mycobacterium tuberculosis	S	S	S	S	S	S	S	S	S	S	S	S	0	Positive	Negative
194	1	Female	25	bronchoscopy fluid	20160701-20161231	Mycobacterium tuberculosis	S	R	R	S	S	S	S	S	S	S	R	S	0	Positive	Positive
195	1	Male	32	sputum	2017-03-10 11:21:49	Mycobacterium tuberculosis	R	R	R	R	S	S	S	S	S	S	S	S	1	Positive	Positive
196	1	Female	39	sputum	2017-04-19 11:20:44	Mycobacterium tuberculosis	S	S	S	S	S	S	S	S	S	S	S	S	0	#N/A	#N/A
197	1	Male	20	bronchoscopy fluid	2017-04-11 15:00:32	Mycobacterium tuberculosis	S	R	R	S	R	R	S	S	S	R	R	S	0	Positive	Positive
198	1	Female	29	sputum	20160701-20161231	Mycobacterium tuberculosis	R	R	R	S	S	S	S	S	S	S	R	S	0	Negative	Negative
199	1	Male	59	bronchoscopy fluid	2017-06-02 10:05:27	Mycobacterium tuberculosis	S	R	R	S	S	S	S	S	S	S	R	S	0	#N/A	#N/A
200	1	Male	28	sputum	20160701-20161231	Mycobacterium tuberculosis	S	S	S	S	S	S	S	S	S	S	S	S	0	#N/A	#N/A
201	1	Male	65	sputum	20160701-20161231	Mycobacterium tuberculosis	S	S	S	S	S	S	S	S	S	S	S	S	1	#N/A	#N/A
202	1	Male	25	sputum	20160701-20161231	Mycobacterium tuberculosis	S	S	S	S	S	S	S	S	S	S	S	S	0	#N/A	#N/A
203	2	Male	65	sputum	2017-07-25 10:27:42	Mycobacterium tuberculosis	S	S	S	S	S	S	S	S	S	S	S	S	1	Positive	Negative
204	1	Female	21	sputum	20160701-20161231	Mycobacterium tuberculosis	S	R	S	S	S	S	S	S	S	S	S	S	0	#N/A	#N/A
205	2	Male	37	sputum	20160701-20161231	Mycobacterium tuberculosis	S	R	S	S	S	S	S	S	S	S	S	S	0	#N/A	#N/A
206	1	Male	50	sputum	20160701-20161231	Mycobacterium tuberculosis	S	R	S	S	R	R	S	S	S	R	S	S	1	#N/A	#N/A
207	2	Male	37	bronchoscopy fluid	20160701-20161231	Mycobacterium tuberculosis	R	R	R	S	R	S	S	S	S	R	R	S	1	#N/A	#N/A
208	1	Female	47	bronchoscopy fluid	20160701-20161231	Mycobacterium tuberculosis	S	R	R	S	S	S	S	S	S	S	S	S	0	Positive	Positive
209	1	Female	26	sputum	20160701-20161231	Mycobacterium tuberculosis	S	R	S	S	S	S	S	S	S	S	S	S	0	#N/A	#N/A
210	1	Male	74	sputum	20160701-20161231	Mycobacterium tuberculosis	S	R	S	S	S	S	S	S	S	S	S	S	0	Positive	Negative
211	1	Male	18	bronchoscopy fluid	2017-06-19 10:29:19	Mycobacterium tuberculosis	S	S	S	S	S	S	S	S	S	S	S	S	0	#N/A	#N/A
212	1	Male	52	sputum	2017-03-23 11:37:44	Mycobacterium tuberculosis	S	S	S	S	S	S	S	S	S	S	S	S	1	#N/A	#N/A
213	1	Male	61	sputum	2017-02-27 13:34:22	Mycobacterium tuberculosis	S	S	S	S	S	S	S	S	S	S	S	S	0	#N/A	#N/A
214	1	Male	70	sputum	2017-04-18 10:38:25	Mycobacterium tuberculosis	S	S	S	S	S	S	S	S	S	S	S	S	1	#N/A	#N/A
215	1	Male	65	bronchoscopy fluid	20160701-20161231	Mycobacterium tuberculosis	S	S	S	S	S	S	S	S	S	S	S	S	0	#N/A	#N/A
216	1	Male	69	sputum	2017-02-17 09:15:51	Mycobacterium tuberculosis	S	S	S	S	S	S	S	S	S	S	S	S	0	Positive	Negative
217	1	Male	63	sputum	20160701-20161231	Mycobacterium tuberculosis	R	R	R	R	R	S	S	S	S	S	R	S	1	#N/A	#N/A
218	1	Female	16	bronchoscopy fluid	2017-06-05 09:19:11	Mycobacterium tuberculosis	S	S	S	S	S	S	S	S	S	S	S	S	0	#N/A	#N/A
219	1	Male	54	bronchoscopy fluid	2017-02-06 11:32:49	Mycobacterium tuberculosis	S	S	S	S	S	S	S	S	S	S	S	S	0	#N/A	#N/A
220	1	Female	20	bronchoscopy fluid	20160701-20161231	Mycobacterium tuberculosis	S	S	S	S	S	S	S	S	S	S	S	S	0	Positive	Positive
221	1	Male	23	sputum	20160701-20161231	Mycobacterium tuberculosis	S	S	S	S	S	S	S	S	S	S	S	S	1	#N/A	#N/A
222	1	Male	27	sputum	2017-02-03 09:45:06	Mycobacterium tuberculosis	S	S	S	S	S	S	S	S	S	S	S	S	0	#N/A	#N/A
223	1	Male	66	sputum	20160701-20161231	Mycobacterium tuberculosis	S	S	S	S	S	S	S	R	S	S	S	S	0	#N/A	#N/A
224	1	Male	78	sputum	2017-04-11 11:17:01	Mycobacterium tuberculosis	R	R	S	S	S	S	S	S	S	S	S	S	0	#N/A	#N/A
225	1	Male	27	bronchoscopy fluid	2017-03-23 14:17:58	Mycobacterium tuberculosis	S	S	S	S	S	S	S	S	S	S	S	S	0	#N/A	#N/A
226	1	Female	23	sputum	20160701-20161231	Mycobacterium tuberculosis	R	S	S	S	S	S	S	S	S	S	S	S	1	#N/A	#N/A
227	1	Male	40	sputum	2017-03-23 10:47:00	Mycobacterium tuberculosis	S	S	S	S	S	S	S	S	S	S	S	S	1	Positive	Negative
228	1	Female	46	sputum	2017-07-03 11:39:33	Mycobacterium tuberculosis	S	S	S	S	S	S	S	S	S	S	S	S	1	Positive	Negative
229	1	Male	28	sputum	2017-04-25 10:24:56	Mycobacterium tuberculosis	S	R	R	S	S	S	S	S	S	S	R	S	0	Positive	Positive
230	1	Male	35	sputum	2017-07-19 09:44:09	Mycobacterium tuberculosis	S	S	S	S	S	S	S	S	S	S	S	S	0	Negative	Negative
231	2	Female	33	sputum	2017-03-10 11:04:22	Mycobacterium tuberculosis	R	R	R	S	S	S	S	S	S	S	S	S	1	Positive	Positive
232	2	Male	20	sputum	20160701-20161231	Mycobacterium tuberculosis	S	S	S	S	S	S	S	S	S	S	S	S	0	#N/A	#N/A
233	1	Female	14	bronchoscopy fluid	2017-08-07 13:55:21	Mycobacterium tuberculosis	S	S	S	S	S	S	S	S	S	S	S	S	0	Positive	Negative
234	1	Female	71	sputum	2017-03-24 11:05:42	Mycobacterium tuberculosis	S	S	S	S	S	S	S	S	S	S	S	S	1	Positive	Negative
235	1	Male	33	sputum	2017-06-05 13:46:44	Mycobacterium tuberculosis	S	S	S	S	S	S	S	S	S	S	S	S	0	#N/A	#N/A
236	1	Male	43	sputum	20160701-20161231	Mycobacterium tuberculosis	S	R	R	S	S	S	S	S	S	S	R	S	0	Negative	Negative
237	2	Female	49	sputum	20160701-20161231	Mycobacterium tuberculosis	S	S	S	S	S	S	S	S	S	S	S	S	0	Positive	Negative
238	1	Male	59	sputum	20160701-20161231	Mycobacterium tuberculosis	R	R	R	S	R	S	S	S	S	S	R	S	1	Positive	Positive
239	1	Female	45	sputum	20160701-20161231	Mycobacterium tuberculosis	S	S	S	S	S	S	S	S	S	S	S	S	0	#N/A	#N/A
240	2	Male	82	sputum	20160701-20161231	Mycobacterium tuberculosis	S	S	S	S	S	S	S	S	S	S	S	S	1	#N/A	#N/A
241	1	Male	61	sputum	20160701-20161231	Mycobacterium tuberculosis	S	S	S	S	S	S	S	S	S	S	S	S	0	#N/A	#N/A
242	1	Male	31	sputum	20160701-20161231	Mycobacterium tuberculosis	S	S	S	S	S	S	S	S	S	S	S	S	0	#N/A	#N/A
243	1	Male	46	bronchoscopy fluid	20160701-20161231	Mycobacterium tuberculosis	S	S	S	S	S	S	S	S	S	S	S	S	0	Positive	Negative
244	1	Male	58	sputum	2017-02-02 11:37:25	Mycobacterium tuberculosis	R	R	S	S	R	S	S	S	S	R	S	S	0	#N/A	#N/A
245	1	Male	52	sputum	20160701-20161231	Mycobacterium tuberculosis	S	S	S	S	S	S	S	S	S	S	S	S	0	#N/A	#N/A
246	1	Male	41	sputum	2017-06-22 10:06:52	Mycobacterium tuberculosis	S	R	S	S	S	S	S	S	S	S	S	S	0	#N/A	#N/A
247	1	Male	64	sputum	2017-05-08 14:33:44	Mycobacterium tuberculosis	S	S	S	S	S	S	S	S	S	S	S	S	0	#N/A	#N/A
248	1	Male	68	sputum	20160701-20161231	Mycobacterium tuberculosis	S	S	S	S	S	S	S	S	S	S	S	S	0	#N/A	#N/A
249	1	Male	58	sputum	20160701-20161231	Mycobacterium tuberculosis	S	S	S	S	S	S	S	S	S	S	S	S	0	#N/A	#N/A
250	1	Female	16	sputum	20160701-20161231	Mycobacterium tuberculosis	R	R	S	S	S	S	S	R	S	S	S	S	0	#N/A	#N/A
251	1	Male	25	sputum	20160701-20161231	Mycobacterium tuberculosis	R	R	R	S	S	S	S	S	S	S	S	S	1	#N/A	#N/A
252	1	Male	48	sputum	20160701-20161231	Mycobacterium tuberculosis	S	S	S	S	S	S	S	S	S	S	S	S	0	#N/A	#N/A
253	1	Male	75	sputum	20160701-20161231	Mycobacterium tuberculosis	S	S	S	S	S	S	S	S	S	S	S	S	1	#N/A	#N/A
254	1	Female	40	sputum	2017-02-10 13:52:05	Mycobacterium tuberculosis	S	R	R	S	S	S	S	S	S	S	R	S	1	Positive	Positive
255	1	Male	21	sputum	2017-06-22 10:20:48	Mycobacterium tuberculosis	S	S	S	S	S	S	S	S	S	S	S	S	0	#N/A	#N/A
256	2	Male	28	sputum	20160701-20161231	Mycobacterium tuberculosis	S	S	S	S	S	S	S	S	S	S	S	S	1	#N/A	#N/A
257	1	Female	77	sputum	20160701-20161231	Mycobacterium tuberculosis	S	S	S	S	S	S	S	S	S	S	S	S	1	#N/A	#N/A
258	1	Male	36	sputum	20160701-20161231	Mycobacterium tuberculosis	S	R	S	S	S	S	S	S	S	S	S	S	0	#N/A	#N/A
259	1	Female	16	bronchoscopy fluid	20160701-20161231	Mycobacterium tuberculosis	S	S	S	S	S	S	S	S	S	S	S	S	0	#N/A	#N/A
260	1	Female	42	sputum	2017-06-06 11:15:18	Mycobacterium tuberculosis	S	S	S	S	S	S	S	S	S	S	S	S	0	Positive	Negative
261	1	Male	70	sputum	20160701-20161231	Mycobacterium tuberculosis	S	S	S	S	R	S	S	S	S	R	S	S	1	#N/A	#N/A
262	1	Female	60	sputum	2017-04-17 11:41:30	Mycobacterium tuberculosis	S	S	S	S	S	S	S	S	S	S	S	S	1	#N/A	#N/A
263	1	Female	29	bronchoscopy fluid	2017-06-24 10:41:33	Mycobacterium tuberculosis	R	R	R	S	S	S	S	S	S	S	R	S	1	Positive	Positive
264	1	Male	42	sputum	20160701-20161231	Mycobacterium tuberculosis	S	R	R	S	S	S	S	S	S	S	R	S	0	Positive	Positive
265	1	Male	78	sputum	2017-02-03 10:21:31	Mycobacterium tuberculosis	S	R	R	S	R	S	S	S	S	S	R	S	1	Positive	Positive
266	2	Male	36	sputum	2017-04-19 10:25:19	Mycobacterium tuberculosis	S	S	S	S	S	S	S	S	S	S	S	S	0	#N/A	#N/A
267	2	Male	20	sputum	2017-06-21 10:06:36	Mycobacterium tuberculosis	S	S	S	S	S	S	S	S	S	S	S	S	1	Positive	Negative
268	1	Male	77	sputum	20160701-20161231	Mycobacterium tuberculosis	S	S	S	S	S	S	S	S	S	S	S	S	0	#N/A	#N/A
269	1	Female	58	sputum	2017-03-24 10:00:51	Mycobacterium tuberculosis	S	S	S	S	S	S	S	S	S	S	S	S	0	Positive	Negative
270	1	Male	45	sputum	20160701-20161231	Mycobacterium tuberculosis	S	R	S	S	S	S	S	S	S	S	S	S	0	Positive	Negative
271	1	Male	45	sputum	20160701-20161231	Mycobacterium tuberculosis	S	S	S	S	S	S	S	S	S	S	S	S	1	Positive	Negative
272	1	Male	16	sputum	2017-06-05 10:38:47	Mycobacterium tuberculosis	S	S	S	S	S	S	S	S	S	S	S	S	0	#N/A	#N/A
273	1	Male	78	sputum	20160701-20161231	Mycobacterium tuberculosis	S	S	S	S	S	S	S	S	S	S	S	S	0	#N/A	#N/A
274	2	Male	46	sputum	20160701-20161231	Mycobacterium tuberculosis	S	S	S	S	R	R	S	S	S	R	S	S	1	#N/A	#N/A
275	1	Male	59	sputum	20160701-20161231	Mycobacterium tuberculosis	S	S	S	S	S	S	S	S	S	S	S	S	0	#N/A	#N/A
276	1	Male	46	sputum	2017-05-08 14:02:14	Mycobacterium tuberculosis	S	S	S	S	S	S	S	S	S	S	S	S	0	Positive	Negative
277	1	Female	27	sputum	20160701-20161231	Mycobacterium tuberculosis	S	R	S	S	S	S	S	S	S	S	S	S	0	Negative	Negative
278	1	Male	46	sputum	20160701-20161231	Mycobacterium tuberculosis	S	R	S	S	S	S	S	S	S	S	S	S	0	#N/A	#N/A
279	1	Male	52	sputum	2017-06-28 09:24:26	Mycobacterium tuberculosis	S	S	S	S	S	S	S	S	S	S	S	S	0	#N/A	#N/A
280	1	Male	34	bronchoscopy fluid	2017-04-11 15:02:49	Mycobacterium tuberculosis	S	S	S	S	S	S	S	S	S	S	S	S	0	Positive	Negative
281	2	Male	48	sputum	2017-02-24 13:40:05	Mycobacterium tuberculosis	S	S	S	S	S	S	S	S	S	S	S	S	0	Positive	Negative
282	2	Male	70	sputum	20160701-20161231	Mycobacterium tuberculosis	S	S	S	S	S	S	S	S	S	S	S	S	0	Positive	Negative
283	1	Male	71	sputum	2017-06-30 13:56:03	Mycobacterium tuberculosis	S	R	R	S	S	S	S	S	S	S	S	S	0	#N/A	#N/A
284	1	Female	35	bronchoscopy fluid	2017-02-24 14:33:50	Mycobacterium tuberculosis	S	S	S	S	R	R	S	S	S	R	S	S	0	Negative	Negative
285	1	Male	22	sputum	20160701-20161231	Mycobacterium tuberculosis	S	S	S	S	S	S	S	S	S	S	S	S	1	#N/A	#N/A
286	1	Male	46	sputum	20160701-20161231	Mycobacterium tuberculosis	R	R	R	R	S	S	S	S	S	S	R	S	0	Positive	Positive
287	1	Male	23	sputum	20160701-20161231	Mycobacterium tuberculosis	S	R	S	S	R	S	S	S	S	S	S	S	0	#N/A	#N/A
288	1	Female	64	sputum	20160701-20161231	Mycobacterium tuberculosis	S	S	S	S	S	S	S	S	S	S	S	S	1	Positive	Negative
289	1	Female	73	sputum	2017-06-05 10:10:48	Mycobacterium tuberculosis	S	S	S	S	S	S	S	S	S	S	S	S	0	Negative	Negative
290	1	Male	60	sputum	2017-02-09 09:36:49	Mycobacterium tuberculosis	S	S	S	S	S	S	S	S	S	S	S	S	0	Positive	Negative
291	1	Male	63	sputum	20160701-20161231	Mycobacterium tuberculosis	S	S	S	S	S	S	S	S	S	S	S	S	1	#N/A	#N/A
292	1	Male	70	sputum	2017-06-23 11:42:43	Mycobacterium tuberculosis	S	S	S	S	S	S	S	S	S	S	S	S	0	#N/A	#N/A
293	1	Male	25	bronchoscopy fluid	2017-07-21 14:34:49	Mycobacterium tuberculosis	R	R	S	S	S	S	S	S	S	S	S	S	0	Negative	Negative
294	1	Female	43	sputum	20160701-20161231	Mycobacterium tuberculosis	S	S	S	S	S	S	S	S	S	S	S	S	0	Positive	Negative
295	1	Male	50	sputum	2017-04-11 15:08:56	Mycobacterium tuberculosis	S	S	S	S	S	S	S	S	S	S	S	S	0	Positive	Negative
296	1	Female	42	sputum	20160701-20161231	Mycobacterium tuberculosis	S	S	S	S	S	S	S	S	S	S	S	S	1	#N/A	#N/A
297	2	Male	19	sputum	2017-04-17 11:40:01	Mycobacterium tuberculosis	S	S	S	S	S	S	S	S	S	S	S	S	0	Positive	Negative
298	1	Male	72	sputum	2017-06-23 11:26:57	Mycobacterium tuberculosis	S	S	S	S	S	S	S	S	S	S	S	S	1	Positive	Negative
299	1	Male	61	sputum	2017-05-18 09:08:38	Mycobacterium tuberculosis	S	S	S	S	S	S	S	S	S	S	S	S	0	#N/A	#N/A
300	1	Male	52	sputum	2017-04-27 11:11:38	Mycobacterium tuberculosis	S	S	S	S	S	S	S	S	S	S	S	S	1	#N/A	#N/A
301	1	Female	62	sputum	2017-04-11 11:27:09	Mycobacterium tuberculosis	S	R	S	S	S	S	S	S	S	S	S	S	0	#N/A	#N/A
302	1	Male	26	sputum	2017-03-17 10:31:38	Mycobacterium tuberculosis	S	S	S	S	S	S	S	S	S	S	S	S	1	#N/A	#N/A
303	1	Male	37	sputum	20160701-20161231	Mycobacterium tuberculosis	S	S	S	S	S	S	S	S	S	S	S	S	1	#N/A	#N/A
304	1	Male	76	sputum	2017-04-11 13:48:18	Mycobacterium tuberculosis	S	S	S	S	S	S	S	S	S	S	S	S	0	#N/A	#N/A
305	1	Male	63	sputum	2017-02-09 09:37:59	Mycobacterium tuberculosis	S	R	S	S	S	S	S	S	S	S	S	S	1	Positive	Negative
306	2	Male	51	sputum	2017-05-08 14:56:30	Mycobacterium tuberculosis	S	S	S	S	S	S	S	S	S	S	S	S	0	#N/A	#N/A
307	2	Male	46	sputum	2017-04-11 10:59:55	Mycobacterium tuberculosis	S	S	S	S	S	S	S	S	S	S	S	S	0	Positive	Negative
308	2	Male	20	sputum	2017-02-03 11:36:12	Mycobacterium tuberculosis	S	S	S	S	S	S	S	S	S	S	S	S	0	#N/A	#N/A
309	1	Male	46	sputum	2017-04-19 09:16:47	Mycobacterium tuberculosis	S	S	S	S	S	S	S	S	S	S	S	S	0	Negative	Negative
310	1	Male	58	sputum	2017-06-23 10:53:28	Mycobacterium tuberculosis	S	R	S	S	S	S	S	S	S	S	S	S	1	#N/A	#N/A
311	1	Male	33	sputum	20160701-20161231	Mycobacterium tuberculosis	S	S	S	S	S	S	S	S	S	S	S	S	0	#N/A	#N/A
312	1	Male	49	sputum	20160701-20161231	Mycobacterium tuberculosis	S	R	S	S	S	S	S	S	S	S	S	S	1	Positive	Negative
313	1	Male	25	sputum	2017-03-20 13:52:06	Mycobacterium tuberculosis	R	R	R	S	R	R	R	S	R	R	R	R	1	#N/A	#N/A
314	1	Male	41	sputum	20160701-20161231	Mycobacterium tuberculosis	S	S	S	S	S	S	S	S	S	S	S	S	1	#N/A	#N/A
315	1	Male	71	sputum	2017-06-27 10:13:51	Mycobacterium tuberculosis	S	S	S	S	S	S	S	S	S	S	S	S	0	#N/A	#N/A
316	1	Male	66	sputum	20160701-20161231	Mycobacterium tuberculosis	S	S	S	S	S	S	S	S	S	S	S	S	1	Positive	Negative
317	1	Female	17	sputum	2017-06-02 14:21:10	Mycobacterium tuberculosis	R	R	R	S	S	S	S	S	S	S	R	S	0	Positive	Positive
318	1	Male	61	sputum	2017-06-21 14:37:26	Mycobacterium tuberculosis	S	S	S	S	S	S	S	S	S	S	S	S	1	#N/A	#N/A
319	1	Male	35	sputum	2017-07-04 10:40:47	Mycobacterium tuberculosis	S	S	S	S	S	S	S	S	S	S	S	S	1	Positive	Negative
320	2	Male	54	sputum	20160701-20161231	Mycobacterium tuberculosis	R	R	R	S	R	S	S	S	S	R	R	S	1	#N/A	#N/A
321	1	Male	50	sputum	2017-06-23 09:18:52	Mycobacterium tuberculosis	R	R	R	R	S	S	S	S	S	S	R	S	1	#N/A	#N/A
322	1	Male	70	sputum	20160701-20161231	Mycobacterium tuberculosis	S	S	S	S	S	S	S	S	S	S	S	S	1	Positive	Negative
323	1	Female	47	sputum	20160701-20161231	Mycobacterium tuberculosis	S	S	S	S	S	S	S	S	S	S	S	S	1	Positive	Negative
324	1	Male	68	sputum	2017-02-01 15:19:46	Mycobacterium tuberculosis	S	S	S	S	S	S	S	S	S	S	S	S	0	#N/A	#N/A
325	1	Male	35	sputum	2017-02-24 10:22:37	Mycobacterium tuberculosis	S	S	S	S	S	S	S	S	S	S	S	S	0	#N/A	#N/A
326	1	Male	35	sputum	2017-02-06 10:15:28	Mycobacterium tuberculosis	R	S	S	S	R	R	S	S	S	R	S	S	0	#N/A	#N/A
327	2	Male	23	sputum	2017-02-06 08:47:58	Mycobacterium tuberculosis	R	R	S	S	R	R	S	S	R	R	S	S	0	Positive	Positive
328	1	Female	16	bronchoscopy fluid	2017-02-06 11:26:34	Mycobacterium tuberculosis	S	S	S	S	S	S	S	S	S	S	S	S	0	Positive	Negative
329	1	Female	23	sputum	20160701-20161231	Mycobacterium tuberculosis	S	S	S	S	S	S	S	S	S	S	S	S	1	#N/A	#N/A
330	1	Female	85	sputum	2017-06-02 11:14:14	Mycobacterium tuberculosis	S	S	S	S	S	S	S	S	S	S	S	S	0	#N/A	#N/A
331	1	Male	38	sputum	2017-06-05 11:11:53	Mycobacterium tuberculosis	S	S	S	S	S	S	S	S	S	S	S	S	1	#N/A	#N/A
332	1	Male	41	bronchoscopy fluid	2017-05-09 10:13:17	Mycobacterium tuberculosis	S	S	S	S	S	S	S	S	S	S	S	S	1	#N/A	#N/A
333	1	Male	72	sputum	2017-03-23 11:22:48	Mycobacterium tuberculosis	S	S	S	S	S	S	S	S	S	S	S	S	0	#N/A	#N/A
334	1	Male	69	sputum	2017-06-26 10:07:28	Mycobacterium tuberculosis	R	R	R	R	R	S	R	R	S	S	R	R	0	Positive	Positive
335	1	Female	54	sputum	2017-05-23 10:58:43	Mycobacterium tuberculosis	R	R	R	S	R	S	S	S	S	R	S	S	1	Positive	Positive
336	2	Female	27	sputum	20160701-20161231	Mycobacterium tuberculosis	S	S	S	S	S	S	S	S	S	S	S	S	1	#N/A	#N/A
337	1	Male	21	sputum	20160701-20161231	Mycobacterium tuberculosis	S	S	S	S	S	S	S	S	S	S	S	S	0	#N/A	#N/A
338	1	Female	45	bronchoscopy fluid	2017-03-17 09:24:26	Mycobacterium tuberculosis	S	S	S	S	S	S	S	S	S	S	S	S	0	#N/A	#N/A
339	1	Male	51	sputum	20160701-20161231	Mycobacterium tuberculosis	S	R	S	S	S	S	S	S	S	S	S	S	1	Positive	Negative
340	1	Male	53	sputum	2017-07-25 10:46:53	Mycobacterium tuberculosis	S	S	S	S	S	S	S	S	S	S	S	S	0	#N/A	#N/A
341	1	Male	20	sputum	20160701-20161231	Mycobacterium tuberculosis	S	S	S	S	S	S	S	S	S	S	S	S	0	#N/A	#N/A
342	1	Male	21	sputum	2017-05-03 14:20:13	Mycobacterium tuberculosis	S	S	S	S	S	S	S	S	S	S	S	S	0	#N/A	#N/A
343	1	Female	28	sputum	2017-04-25 10:27:52	Mycobacterium tuberculosis	S	R	R	S	S	S	S	S	S	S	R	S	1	Positive	Negative
344	1	Female	26	bronchoscopy fluid	20160701-20161231	Mycobacterium tuberculosis	S	S	S	S	S	S	S	S	S	S	S	S	0	#N/A	#N/A
345	1	Male	52	sputum	2017-02-24 10:53:42	Mycobacterium tuberculosis	S	R	S	S	S	S	S	S	S	S	S	S	1	Positive	Negative
346	1	Male	19	sputum	20160701-20161231	Mycobacterium tuberculosis	S	S	S	S	S	S	S	S	S	S	S	S	1	#N/A	#N/A
347	1	Male	60	sputum	2017-03-10 11:27:20	Mycobacterium tuberculosis	S	R	S	S	S	S	S	S	S	S	S	S	0	#N/A	#N/A
348	1	Male	69	sputum	2017-06-05 09:17:00	Mycobacterium tuberculosis	S	S	S	S	S	S	S	S	S	S	S	S	1	#N/A	#N/A
349	1	Male	48	sputum	2017-06-23 14:04:40	Mycobacterium tuberculosis	S	S	S	S	S	S	S	S	S	S	S	S	1	#N/A	#N/A
350	1	Male	22	sputum	2017-04-26 09:10:10	Mycobacterium tuberculosis	S	S	S	S	S	S	S	S	S	S	S	S	0	Negative	Negative
351	1	Female	20	sputum	20160701-20161231	Mycobacterium tuberculosis	R	R	S	S	S	S	S	S	S	S	S	S	1	#N/A	#N/A
352	1	Male	41	sputum	20160701-20161231	Mycobacterium tuberculosis	S	S	S	S	R	R	S	S	S	R	S	S	1	#N/A	#N/A
353	1	Male	52	sputum	2017-07-04 09:13:15	Mycobacterium tuberculosis	S	S	S	S	S	S	S	S	S	S	S	S	0	Positive	Negative
354	2	Male	59	bronchoscopy fluid	20160701-20161231	Mycobacterium tuberculosis	S	S	S	S	S	S	S	S	S	S	S	S	0	Positive	Negative
355	1	Male	95	sputum	20160701-20161231	Mycobacterium tuberculosis	S	S	S	S	S	S	S	S	S	S	S	S	0	#N/A	#N/A
356	1	Male	41	sputum	2017-07-21 14:43:47	Mycobacterium tuberculosis	S	S	S	S	S	S	S	S	S	S	S	S	0	Negative	Negative
357	1	Male	58	sputum	20160701-20161231	Mycobacterium tuberculosis	S	R	S	S	S	S	S	S	S	S	S	S	1	#N/A	#N/A
358	1	Male	46	sputum	20160701-20161231	Mycobacterium tuberculosis	S	R	R	R	R	S	S	S	S	R	R	S	1	Positive	Positive
359	1	Male	50	sputum	2017-04-26 09:51:05	Mycobacterium tuberculosis	S	S	S	S	S	S	S	S	S	S	S	S	1	#N/A	#N/A
360	1	Male	30	bronchoscopy fluid	2017-02-03 11:29:21	Mycobacterium tuberculosis	S	S	S	S	S	S	S	S	S	S	S	S	0	Positive	Negative
361	1	Male	79	sputum	2017-08-05 09:38:18	Mycobacterium tuberculosis	S	S	S	S	S	S	S	S	S	S	S	S	1	#N/A	#N/A
362	1	Male	54	sputum	2017-05-18 10:45:33	Mycobacterium tuberculosis	R	S	S	S	S	S	S	S	S	S	S	S	0	Positive	Negative
363	1	Female	19	sputum	20160701-20161231	Mycobacterium tuberculosis	S	S	S	S	S	S	S	S	S	S	S	S	0	#N/A	#N/A
364	1	Male	33	sputum	20160701-20161231	Mycobacterium tuberculosis	S	R	R	S	S	S	S	S	S	S	R	S	1	#N/A	#N/A
365	1	Male	26	sputum	20160701-20161231	Mycobacterium tuberculosis	S	R	S	S	S	S	S	R	S	S	S	S	1	#N/A	#N/A
366	2	Male	78	sputum	20160701-20161231	Mycobacterium tuberculosis	S	R	S	S	R	R	S	S	S	R	S	S	0	Positive	Negative
367	1	Male	50	sputum	2017-06-08 14:29:01	Mycobacterium tuberculosis	S	S	S	S	S	S	S	S	S	S	S	S	0	Positive	Negative
368	1	Male	45	sputum	20160701-20161231	Mycobacterium tuberculosis	R	R	R	S	R	S	S	S	S	R	R	S	0	Positive	Negative
369	2	Male	18	sputum	20160701-20161231	Mycobacterium tuberculosis	S	S	S	S	S	S	S	S	S	S	S	S	1	Positive	Negative
370	1	Male	51	sputum	2017-07-04 10:44:58	Mycobacterium tuberculosis	S	S	S	S	S	S	S	S	S	S	S	S	0	Positive	Negative
371	1	Male	58	sputum	20160701-20161231	Mycobacterium tuberculosis	S	S	S	S	S	S	S	S	S	S	S	S	0	#N/A	#N/A
372	2	Male	57	sputum	2017-05-26 09:46:58	Mycobacterium tuberculosis	S	R	R	S	S	S	S	S	S	S	R	S	0	#N/A	#N/A
373	2	Female	22	sputum	20160701-20161231	Mycobacterium tuberculosis	S	S	S	S	S	S	S	S	S	S	S	S	0	#N/A	#N/A
374	1	Female	41	sputum	2017-02-06 09:07:00	Mycobacterium tuberculosis	S	S	S	S	S	S	S	S	S	S	S	S	1	Positive	Negative
375	1	Male	61	sputum	2017-06-02 10:16:05	Mycobacterium tuberculosis	R	R	R	R	R	R	S	S	S	R	R	S	1	Positive	Positive
376	1	Male	50	sputum	20160701-20161231	Mycobacterium tuberculosis	S	S	S	S	S	S	S	S	S	S	S	S	1	Positive	Negative
377	1	Female	23	sputum	2017-04-27 11:06:01	Mycobacterium tuberculosis	S	S	S	S	S	S	S	S	S	S	S	S	1	Positive	Negative
378	1	Male	71	sputum	20160701-20161231	Mycobacterium tuberculosis	S	S	S	S	S	S	S	S	S	S	S	S	1	#N/A	#N/A
379	1	Male	60	sputum	20160701-20161231	Mycobacterium tuberculosis	S	S	S	S	R	R	S	S	S	R	S	S	0	#N/A	#N/A
380	1	Male	66	sputum	20160701-20161231	Mycobacterium tuberculosis	S	S	S	S	S	S	S	S	S	S	S	S	0	#N/A	#N/A
381	1	Male	62	sputum	2017-06-28 09:59:10	Mycobacterium tuberculosis	S	S	S	S	S	S	S	S	S	S	S	S	1	Positive	Negative
382	1	Female	18	bronchoscopy fluid	2017-06-27 09:57:43	Mycobacterium tuberculosis	R	S	S	S	S	S	S	S	S	S	S	S	0	Positive	Negative
383	1	Male	66	sputum	2017-06-09 11:15:18	Mycobacterium tuberculosis	S	S	S	S	S	S	S	S	S	S	S	S	1	#N/A	#N/A
384	1	Female	68	sputum	2017-06-28 09:55:21	Mycobacterium tuberculosis	S	S	S	S	S	S	S	S	S	S	S	S	1	#N/A	#N/A
385	2	Male	49	sputum	20160701-20161231	Mycobacterium tuberculosis	R	R	R	S	R	R	S	S	S	R	R	S	1	#N/A	#N/A
386	2	Male	58	sputum	20160701-20161231	Mycobacterium tuberculosis	R	R	R	S	R	R	S	S	S	R	R	S	1	#N/A	#N/A
387	2	Male	35	sputum	20160701-20161231	Mycobacterium tuberculosis	R	R	R	S	S	S	S	S	S	S	R	S	0	#N/A	#N/A
388	2	Male	24	sputum	2017-06-14 11:11:22	Mycobacterium tuberculosis	S	R	R	S	S	S	S	S	S	S	R	S	0	Positive	Positive
389	2	Male	70	sputum	20160701-20161231	Mycobacterium tuberculosis	R	R	R	S	R	S	S	S	S	S	S	S	0	Positive	Positive
390	2	Male	24	bronchoscopy fluid	20160701-20161231	Mycobacterium tuberculosis	R	R	R	S	R	R	S	S	S	R	R	R	0	Positive	Positive
391	2	Male	25	bronchoscopy fluid	2017-02-10 10:58:23	Mycobacterium tuberculosis	R	R	R	S	S	S	S	S	S	S	S	S	0	Positive	Positive
392	2	Female	21	sputum	20160701-20161231	Mycobacterium tuberculosis	R	R	R	R	R	R	S	S	R	R	R	S	0	#N/A	#N/A
393	2	Male	15	sputum	20160701-20161231	Mycobacterium tuberculosis	S	S	S	S	S	S	S	S	S	S	S	S	1	#N/A	#N/A
394	2	Male	45	sputum	2017-06-21 14:23:30	Mycobacterium tuberculosis	S	S	S	S	S	S	S	S	S	S	S	S	0	Positive	Negative
395	2	Female	26	sputum	20160701-20161231	Mycobacterium tuberculosis	S	S	S	S	S	S	S	S	S	S	S	S	0	#N/A	#N/A
396	2	Male	63	sputum	2017-08-07 10:56:49	Mycobacterium tuberculosis	S	R	S	S	S	S	S	S	S	S	S	S	1	#N/A	#N/A
397	2	Male	33	sputum	20160701-20161231	Mycobacterium tuberculosis	S	R	S	S	S	S	S	R	S	S	S	S	1	#N/A	#N/A
398	2	Male	71	sputum	2017-04-17 11:22:09	Mycobacterium tuberculosis	S	S	S	S	R	R	S	S	S	R	S	S	0	Positive	Negative
399	2	Male	35	sputum	20160701-20161231	Mycobacterium tuberculosis	S	S	S	S	S	S	S	S	S	S	S	S	1	#N/A	#N/A
400	2	Female	45	sputum	20160701-20161231	Mycobacterium tuberculosis	R	R	S	S	R	S	S	S	S	S	S	S	1	#N/A	#N/A
401	2	Male	68	sputum	2017-03-16 14:10:58	Mycobacterium tuberculosis	S	S	S	S	S	S	S	S	S	S	S	S	1	Positive	Negative
402	1	Male	59	sputum	2017-03-23 10:34:11	Mycobacterium tuberculosis	S	S	S	S	S	S	S	S	S	S	S	S	0	#N/A	#N/A
403	1	Female	80	sputum	2017-05-17 11:08:00	Mycobacterium tuberculosis	S	S	S	S	S	S	S	S	S	S	S	S	1	#N/A	#N/A
404	1	Male	62	sputum	20160701-20161231	Mycobacterium tuberculosis	S	S	S	S	S	S	S	S	S	S	S	S	1	#N/A	#N/A
405	1	Female	70	sputum	2017-07-05 10:31:40	Mycobacterium tuberculosis	R	S	S	S	S	S	S	S	S	S	S	S	1	Positive	Negative
406	1	Female	42	sputum	20160701-20161231	Mycobacterium tuberculosis	S	S	S	S	S	S	S	S	S	S	S	S	0	Positive	Positive
407	1	Female	22	sputum	2017-06-30 13:53:53	Mycobacterium tuberculosis	S	S	S	S	S	S	S	S	S	S	S	S	0	Negative	Negative
408	1	Female	17	bronchoscopy fluid	20160701-20161231	Mycobacterium tuberculosis	S	S	R	S	S	S	S	S	S	S	R	S	0	#N/A	#N/A
409	1	Male	68	sputum	2017-06-02 10:06:58	Mycobacterium tuberculosis	S	S	S	S	S	S	S	S	S	S	S	S	1	#N/A	#N/A
410	1	Male	42	sputum	20160701-20161231	Mycobacterium tuberculosis	S	S	S	S	R	R	S	S	S	R	S	S	1	#N/A	#N/A
411	1	Male	47	sputum	20160701-20161231	Mycobacterium tuberculosis	S	S	S	S	S	S	S	S	S	S	S	S	1	#N/A	#N/A
412	1	Female	23	bronchoscopy fluid	20160701-20161231	Mycobacterium tuberculosis	R	R	R	S	S	S	S	S	S	S	R	S	0	#N/A	#N/A
413	1	Male	19	sputum	2017-06-19 14:08:58	Mycobacterium tuberculosis	S	S	S	S	S	S	S	S	S	S	S	S	0	Positive	Negative
414	2	Female	64	sputum	20160701-20161231	Mycobacterium tuberculosis	S	S	S	S	S	S	S	S	S	S	S	S	0	#N/A	#N/A
415	1	Female	19	bronchoscopy fluid	2017-06-19 11:06:57	Mycobacterium tuberculosis	R	R	S	S	S	S	S	S	S	S	S	S	0	Positive	Negative
416	1	Male	68	sputum	2017-02-03 10:33:36	Mycobacterium tuberculosis	S	S	S	S	S	S	S	S	S	S	S	S	1	Positive	Negative
417	1	Male	40	sputum	20160701-20161231	Mycobacterium tuberculosis	S	R	S	S	R	R	S	S	S	R	S	S	1	#N/A	#N/A
418	1	Male	41	sputum	2017-05-03 14:15:05	Mycobacterium tuberculosis	S	S	S	S	S	S	S	S	S	S	S	S	0	#N/A	#N/A
419	1	Female	51	sputum	2017-04-27 11:23:23	Mycobacterium tuberculosis	S	S	S	S	S	S	S	S	S	S	S	S	1	Positive	Negative
420	1	Female	71	sputum	2017-03-23 10:49:15	Mycobacterium tuberculosis	S	S	S	S	S	S	S	S	S	S	S	S	0	Positive	Negative
421	1	Male	14	sputum	20160701-20161231	Mycobacterium tuberculosis	S	S	S	S	S	S	S	S	S	S	S	S	0	#N/A	#N/A
422	1	Male	31	sputum	2017-06-09 10:57:13	Mycobacterium tuberculosis	S	S	S	S	S	S	S	S	S	S	S	S	1	Positive	Negative
423	1	Female	22	sputum	20160701-20161231	Mycobacterium tuberculosis	R	S	S	S	S	S	S	S	S	S	S	S	0	#N/A	#N/A
424	2	Male	16	sputum	2017-03-29 14:01:14	Mycobacterium tuberculosis	R	R	R	S	R	S	S	S	S	R	R	S	0	Positive	Positive
425	1	Female	31	sputum	2017-07-04 09:35:45	Mycobacterium tuberculosis	S	S	S	S	S	S	S	S	S	S	S	S	1	Positive	Negative
426	1	Male	26	bronchoscopy fluid	2017-05-18 09:39:31	Mycobacterium tuberculosis	S	S	S	S	S	S	S	S	S	S	S	S	0	#N/A	#N/A
427	2	Female	44	sputum	20160701-20161231	Mycobacterium tuberculosis	S	S	S	S	S	S	S	S	R	S	S	S	0	#N/A	#N/A
428	2	Male	35	sputum	2017-04-11 10:21:33	Mycobacterium tuberculosis	S	S	S	S	S	S	S	S	S	S	S	S	0	Positive	Negative
429	1	Female	80	sputum	20160701-20161231	Mycobacterium tuberculosis	S	S	S	S	S	S	S	S	S	S	S	S	1	#N/A	#N/A
430	1	Male	20	bronchoscopy fluid	20160701-20161231	Mycobacterium tuberculosis	S	S	S	S	S	S	S	S	S	S	S	S	0	#N/A	#N/A
431	1	Female	79	sputum	2017-03-30 11:17:37	Mycobacterium tuberculosis	S	S	S	S	S	S	S	S	S	S	S	S	0	#N/A	#N/A
432	1	Male	71	sputum	2017-04-20 11:31:35	Mycobacterium tuberculosis	S	S	S	S	S	S	S	S	S	S	S	S	0	#N/A	#N/A
433	1	Male	26	sputum	2017-03-30 11:24:04	Mycobacterium tuberculosis	S	S	S	S	S	S	S	S	S	S	S	S	0	#N/A	#N/A
434	1	Male	33	sputum	20160701-20161231	Mycobacterium tuberculosis	R	R	R	S	S	S	S	S	S	S	R	S	0	Positive	Positive
435	1	Male	51	sputum	2017-04-19 11:10:43	Mycobacterium tuberculosis	S	S	S	S	S	S	S	S	S	S	S	S	0	Positive	Negative
436	1	Male	56	sputum	20160701-20161231	Mycobacterium tuberculosis	S	S	S	S	S	S	S	S	S	S	S	S	1	#N/A	#N/A
437	1	Female	59	sputum	2017-02-10 13:55:56	Mycobacterium tuberculosis	S	S	S	S	S	S	S	S	S	S	S	S	1	#N/A	#N/A
438	1	Male	59	sputum	20160701-20161231	Mycobacterium tuberculosis	S	S	S	S	S	S	S	S	S	S	S	S	1	#N/A	#N/A
439	1	Male	23	sputum	2017-06-02 10:53:06	Mycobacterium tuberculosis	S	S	S	S	S	S	S	S	S	S	S	S	0	#N/A	#N/A
440	1	Female	42	sputum	2017-02-24 14:34:52	Mycobacterium tuberculosis	S	S	S	S	S	S	S	S	S	S	S	S	0	#N/A	#N/A
441	1	Female	64	sputum	20160701-20161231	Mycobacterium tuberculosis	S	S	S	S	S	S	S	S	S	S	S	S	0	Negative	Negative
442	2	Male	54	sputum	2017-04-19 10:37:23	Mycobacterium tuberculosis	S	R	S	S	S	S	S	S	S	S	S	S	0	#N/A	#N/A
443	1	Female	16	sputum	20160701-20161231	Mycobacterium tuberculosis	S	R	S	S	S	S	S	S	S	S	S	S	0	#N/A	#N/A
444	1	Female	20	sputum	2017-06-05 11:17:22	Mycobacterium tuberculosis	R	S	S	S	S	S	S	S	S	S	S	S	0	Positive	Negative
445	2	Male	63	sputum	20160701-20161231	Mycobacterium tuberculosis	S	S	S	S	S	S	S	S	S	S	S	S	0	#N/A	#N/A
446	1	Male	49	sputum	20160701-20161231	Mycobacterium tuberculosis	S	S	S	S	S	S	S	S	S	S	S	S	1	#N/A	#N/A
447	1	Female	45	sputum	20160701-20161231	Mycobacterium tuberculosis	S	S	S	S	S	S	S	S	S	S	S	S	1	#N/A	#N/A
448	1	Female	78	sputum	20160701-20161231	Mycobacterium tuberculosis	S	S	S	S	S	S	S	S	S	S	S	S	0	#N/A	#N/A
449	1	Female	47	sputum	2017-06-05 14:08:06	Mycobacterium tuberculosis	S	S	S	S	S	S	S	S	S	S	S	S	1	Positive	Negative
450	1	Female	46	sputum	20160701-20161231	Mycobacterium tuberculosis	R	R	R	S	S	S	S	S	S	S	R	S	1	Positive	Positive
451	1	Female	33	sputum	2017-02-28 09:46:50	Mycobacterium tuberculosis	S	S	S	S	S	S	S	S	S	S	S	S	0	#N/A	#N/A
452	1	Male	41	sputum	20160701-20161231	Mycobacterium tuberculosis	S	S	S	S	S	S	S	S	S	S	S	S	0	#N/A	#N/A
453	1	Male	81	sputum	2017-06-26 11:32:07	Mycobacterium tuberculosis	S	S	S	S	R	R	S	S	S	R	S	S	0	#N/A	#N/A
454	1	Male	22	sputum	20160701-20161231	Mycobacterium tuberculosis	S	S	S	S	S	S	S	S	S	S	S	S	0	#N/A	#N/A
455	1	Female	23	bronchoscopy fluid	20160701-20161231	Mycobacterium tuberculosis	S	S	S	S	S	S	S	S	S	S	S	S	0	#N/A	#N/A
456	1	Male	52	sputum	20160701-20161231	Mycobacterium tuberculosis	S	S	S	S	S	S	S	S	S	S	S	S	1	#N/A	#N/A
457	1	Male	73	sputum	20160701-20161231	Mycobacterium tuberculosis	S	S	S	S	R	R	S	S	S	R	S	S	1	#N/A	#N/A
458	1	Male	49	sputum	20160701-20161231	Mycobacterium tuberculosis	S	S	S	S	S	S	S	S	S	S	S	S	1	#N/A	#N/A
459	1	Female	34	sputum	2017-05-25 09:22:02	Mycobacterium tuberculosis	S	S	S	S	S	S	S	S	S	S	S	S	0	Positive	Negative
460	1	Male	54	sputum	2017-06-08 11:46:04	Mycobacterium tuberculosis	S	S	S	S	S	S	S	S	S	S	S	S	0	Positive	Negative
461	1	Female	20	sputum	20160701-20161231	Mycobacterium tuberculosis	S	S	S	S	S	S	S	S	S	S	S	S	0	#N/A	#N/A
462	1	Female	56	sputum	20160701-20161231	Mycobacterium tuberculosis	S	S	S	S	S	S	S	S	S	S	S	S	1	#N/A	#N/A
463	1	Female	53	sputum	20160701-20161231	Mycobacterium tuberculosis	R	R	R	S	S	S	S	S	S	S	R	S	0	Positive	Positive
464	1	Male	32	sputum	20160701-20161231	Mycobacterium tuberculosis	S	S	S	S	S	S	S	S	S	S	S	S	0	#N/A	#N/A
465	1	Male	29	sputum	2017-07-11 09:01:12	Mycobacterium tuberculosis	S	S	S	S	S	S	S	S	S	S	S	S	0	#N/A	#N/A
466	1	Female	87	sputum	2017-03-23 14:23:28	Mycobacterium tuberculosis	S	R	S	S	S	S	S	S	S	S	S	S	0	#N/A	#N/A
467	1	Male	58	sputum	20160701-20161231	Mycobacterium tuberculosis	S	R	S	S	S	S	S	S	S	S	S	S	0	#N/A	#N/A
468	2	Male	88	sputum	2017-02-03 10:19:46	Mycobacterium tuberculosis	S	S	S	S	S	S	S	S	S	S	S	S	0	Positive	Negative
469	1	Female	68	sputum	2017-05-23 14:00:16	Mycobacterium tuberculosis	S	S	S	S	S	S	S	S	S	S	S	S	0	Positive	Negative
470	1	Male	22	sputum	2017-06-30 11:25:13	Mycobacterium tuberculosis	S	R	R	S	S	S	S	S	S	S	R	S	0	Positive	Positive
471	1	Female	21	sputum	2017-06-28 09:57:16	Mycobacterium tuberculosis	S	R	S	S	S	S	S	S	S	S	S	S	1	Positive	Negative
472	1	Male	26	sputum	2017-05-18 09:54:06	Mycobacterium tuberculosis	S	S	S	S	S	S	S	S	S	S	S	S	0	Positive	Negative
473	1	Male	74	sputum	2017-02-03 10:04:44	Mycobacterium tuberculosis	S	S	S	S	S	S	S	S	S	S	S	S	0	Positive	Negative
474	1	Female	20	sputum	2017-05-06 11:26:23	Mycobacterium tuberculosis	S	S	S	S	S	S	S	S	S	S	S	S	0	Positive	Negative
475	1	Female	14	sputum	2017-02-04 10:23:32	Mycobacterium tuberculosis	S	S	S	S	S	S	S	S	S	S	S	S	0	#N/A	#N/A
476	1	Female	18	sputum	20160701-20161231	Mycobacterium tuberculosis	S	S	S	S	S	S	S	S	S	S	S	S	0	#N/A	#N/A
477	1	Female	25	bronchoscopy fluid	2017-03-28 14:50:02	Mycobacterium tuberculosis	S	S	S	S	S	S	S	S	S	S	S	S	0	Positive	Negative
478	2	Female	31	sputum	2017-05-18 09:47:54	Mycobacterium tuberculosis	R	R	R	S	R	S	S	S	S	S	S	S	0	Negative	Negative
479	1	Male	70	sputum	2017-05-16 14:19:41	Mycobacterium tuberculosis	S	S	S	S	S	S	S	S	S	S	S	S	0	#N/A	#N/A
480	1	Female	37	sputum	2017-07-04 09:26:16	Mycobacterium tuberculosis	S	S	S	S	S	S	S	S	S	S	S	S	0	Positive	Negative
481	1	Male	59	sputum	2017-06-02 10:32:31	Mycobacterium tuberculosis	S	S	S	S	S	S	S	S	S	S	S	S	1	Positive	Negative
482	1	Male	26	sputum	20160701-20161231	Mycobacterium tuberculosis	S	S	S	S	S	S	S	S	S	S	S	S	0	#N/A	#N/A
483	1	Male	26	sputum	2017-03-24 10:55:09	Mycobacterium tuberculosis	S	S	S	S	S	S	S	S	S	S	S	S	1	#N/A	#N/A
484	1	Female	26	sputum	2017-04-27 11:43:45	Mycobacterium tuberculosis	S	S	S	S	S	S	S	S	S	S	S	S	0	Positive	Negative
485	1	Male	59	sputum	2017-05-06 11:29:26	Mycobacterium tuberculosis	S	S	S	S	S	S	S	S	S	S	S	S	1	#N/A	#N/A
486	1	Female	40	sputum	20160701-20161231	Mycobacterium tuberculosis	S	S	S	S	S	S	S	S	S	S	S	S	1	#N/A	#N/A
487	2	Male	57	sputum	2017-03-20 10:59:27	Mycobacterium tuberculosis	S	S	S	S	S	S	S	S	S	S	S	S	0	Positive	Negative
488	1	Male	42	sputum	2017-03-10 11:40:33	Mycobacterium tuberculosis	S	S	S	S	S	S	S	S	S	S	S	S	1	Positive	Negative
489	1	Male	40	sputum	2017-05-03 11:45:51	Mycobacterium tuberculosis	S	S	S	S	S	S	S	S	S	S	S	S	1	Positive	Negative
490	1	Male	67	sputum	20160701-20161231	Mycobacterium tuberculosis	S	R	S	S	S	S	S	S	S	S	S	S	1	#N/A	#N/A
491	2	Male	41	sputum	2017-02-06 10:24:37	Mycobacterium tuberculosis	R	R	R	S	S	S	S	S	R	S	R	S	0	Positive	Positive
492	1	Male	61	sputum	20160701-20161231	Mycobacterium tuberculosis	S	R	S	S	S	S	S	S	S	S	S	S	0	#N/A	#N/A
493	1	Male	66	sputum	20160701-20161231	Mycobacterium tuberculosis	S	S	S	S	S	S	S	S	S	S	S	S	0	#N/A	#N/A
494	2	Male	78	sputum	2017-06-19 14:03:39	Mycobacterium tuberculosis	S	S	S	R	R	R	S	S	S	R	S	S	1	#N/A	#N/A
495	1	Male	94	sputum	20160701-20161231	Mycobacterium tuberculosis	S	S	S	S	S	S	S	S	S	S	S	S	0	#N/A	#N/A
496	1	Male	22	sputum	2017-07-10 10:15:06	Mycobacterium tuberculosis	S	S	S	S	S	S	S	S	S	S	S	S	0	Positive	Negative
497	1	Male	25	sputum	20160701-20161231	Mycobacterium tuberculosis	S	R	S	S	S	S	S	S	S	S	S	S	1	#N/A	#N/A
498	2	Male	25	sputum	2017-06-30 11:28:05	Mycobacterium tuberculosis	S	R	S	S	S	S	S	S	S	S	S	S	1	Positive	Negative
499	2	Female	24	sputum	20160701-20161231	Mycobacterium tuberculosis	R	R	S	S	R	R	S	S	R	R	S	S	1	#N/A	#N/A
500	1	Female	32	sputum	2017-03-07 10:18:52	Mycobacterium tuberculosis	R	R	S	S	S	S	S	S	S	S	S	S	0	Positive	Negative
501	1	Male	62	sputum	20160701-20161231	Mycobacterium tuberculosis	S	S	S	S	S	S	S	S	S	S	S	S	1	#N/A	#N/A
502	1	Female	20	sputum	20160701-20161231	Mycobacterium tuberculosis	S	S	S	S	S	S	S	S	S	S	S	S	0	#N/A	#N/A
503	1	Male	18	sputum	2017-02-24 11:36:58	Mycobacterium tuberculosis	S	S	S	S	S	S	S	S	S	S	S	S	1	#N/A	#N/A
504	1	Male	54	sputum	2017-06-23 09:11:09	Mycobacterium tuberculosis	S	S	S	S	R	S	S	S	S	R	S	S	1	Positive	Negative
505	1	Male	50	sputum	2017-06-28 10:17:11	Mycobacterium tuberculosis	S	R	S	S	S	S	S	S	S	S	S	S	1	Negative	Negative
506	1	Female	52	sputum	20160701-20161231	Mycobacterium tuberculosis	S	S	S	S	S	S	S	S	S	S	S	S	0	#N/A	#N/A
507	1	Female	39	sputum	20160701-20161231	Mycobacterium tuberculosis	S	S	S	S	S	S	S	S	S	S	S	S	0	#N/A	#N/A
508	2	Male	45	sputum	2017-03-10 11:35:38	Mycobacterium tuberculosis	R	R	R	S	R	R	S	S	S	R	R	S	1	#N/A	#N/A
509	1	Female	23	sputum	2017-06-15 10:37:36	Mycobacterium tuberculosis	S	S	S	S	S	S	S	S	S	S	S	S	0	Positive	Negative
510	1	Female	21	sputum	2017-06-19 10:03:11	Mycobacterium tuberculosis	S	S	S	S	S	S	S	S	S	S	S	S	0	Positive	Negative
511	1	Male	21	sputum	20160701-20161231	Mycobacterium tuberculosis	S	S	S	S	S	S	S	S	S	S	S	S	0	#N/A	#N/A
512	1	Male	39	sputum	20160701-20161231	Mycobacterium tuberculosis	R	R	R	S	S	S	S	S	S	S	R	S	1	#N/A	#N/A
513	1	Male	19	sputum	2017-03-17 10:53:29	Mycobacterium tuberculosis	S	S	S	S	S	S	S	S	S	S	S	S	0	Negative	Negative
514	1	Male	54	sputum	2017-06-19 10:25:41	Mycobacterium tuberculosis	S	S	S	S	S	S	S	S	S	S	S	S	0	#N/A	#N/A
515	1	Female	39	sputum	2017-06-21 10:11:51	Mycobacterium tuberculosis	S	S	S	S	S	S	S	S	S	S	S	S	0	#N/A	#N/A
516	1	Male	21	sputum	20160701-20161231	Mycobacterium tuberculosis	S	S	S	S	S	S	S	S	S	S	S	S	0	#N/A	#N/A
517	1	Male	36	bronchoscopy fluid	20160701-20161231	Mycobacterium tuberculosis	S	S	S	S	S	S	S	S	S	S	S	S	0	#N/A	#N/A
518	1	Female	30	sputum	2017-06-19 11:46:47	Mycobacterium tuberculosis	S	S	S	S	S	S	S	S	S	S	S	S	0	Positive	Negative
519	1	Female	27	sputum	20160701-20161231	Mycobacterium tuberculosis	S	S	S	S	S	S	S	S	S	S	S	S	0	#N/A	#N/A
520	1	Male	58	bronchoscopy fluid	2017-02-10 13:53:22	Mycobacterium tuberculosis	S	S	S	S	S	S	S	S	S	S	S	S	0	#N/A	#N/A
521	2	Male	70	sputum	20160701-20161231	Mycobacterium tuberculosis	S	S	S	S	S	S	S	S	S	S	S	S	0	#N/A	#N/A
522	1	Female	12	sputum	20160701-20161231	Mycobacterium tuberculosis	S	S	S	S	S	S	S	S	S	S	S	S	0	#N/A	#N/A
523	1	Male	46	sputum	2017-05-06 10:13:33	Mycobacterium tuberculosis	S	S	S	S	S	S	S	S	S	S	S	S	0	Positive	Negative
524	2	Male	39	sputum	2017-02-24 10:06:25	Mycobacterium tuberculosis	S	S	S	S	S	S	S	S	S	S	S	S	0	Negative	Negative
525	1	Male	80	sputum	2017-05-18 09:53:15	Mycobacterium tuberculosis	S	S	S	S	S	S	S	S	S	S	S	S	1	#N/A	#N/A
526	1	Male	35	sputum	2017-03-17 11:27:28	Mycobacterium tuberculosis	S	S	S	S	S	S	S	S	S	S	S	S	0	Positive	Negative
527	1	Male	39	sputum	20160701-20161231	Mycobacterium tuberculosis	R	R	R	S	S	S	S	S	S	S	S	S	1	#N/A	#N/A
528	2	Male	54	sputum	2017-04-24 15:04:13	Mycobacterium tuberculosis	S	S	S	S	S	S	S	S	S	S	S	S	1	Positive	Negative
529	1	Female	71	sputum	2017-06-23 08:48:36	Mycobacterium tuberculosis	S	S	S	S	S	S	S	S	S	S	S	S	0	#N/A	#N/A
530	1	Male	39	bronchoscopy fluid	2017-06-30 10:01:59	Mycobacterium tuberculosis	S	R	S	S	R	R	S	S	S	R	S	S	1	Positive	Negative
531	1	Female	24	bronchoscopy fluid	20160701-20161231	Mycobacterium tuberculosis	S	S	S	S	S	S	S	S	S	S	S	S	1	#N/A	#N/A
532	1	Female	26	sputum	2017-02-24 14:26:51	Mycobacterium tuberculosis	S	S	S	S	S	S	S	S	S	S	S	S	0	Negative	Negative
533	1	Male	53	bronchoscopy fluid	2017-05-27 09:18:46	Mycobacterium tuberculosis	R	R	R	S	R	S	S	S	S	R	R	S	0	Negative	Negative
534	1	Male	41	sputum	20160701-20161231	Mycobacterium tuberculosis	S	S	S	S	S	S	S	S	S	S	S	S	0	#N/A	#N/A
535	1	Male	51	sputum	2017-06-09 09:54:25	Mycobacterium tuberculosis	S	S	S	S	S	S	S	S	S	S	S	S	1	#N/A	#N/A
536	1	Male	28	sputum	20160701-20161231	Mycobacterium tuberculosis	R	R	R	S	S	S	S	S	S	S	R	S	0	#N/A	#N/A
537	1	Male	60	sputum	2017-02-03 10:09:26	Mycobacterium tuberculosis	S	R	S	S	S	S	S	S	S	S	S	S	0	#N/A	#N/A
538	1	Female	13	sputum	2017-06-23 11:18:34	Mycobacterium tuberculosis	S	S	S	S	S	S	S	S	S	S	S	S	0	Negative	Negative
539	1	Male	17	sputum	2017-03-28 14:27:28	Mycobacterium tuberculosis	S	S	S	S	S	S	S	S	S	S	S	S	0	Positive	Negative
540	1	Male	69	sputum	20160701-20161231	Mycobacterium tuberculosis	S	S	S	S	S	S	S	S	S	S	S	S	1	#N/A	#N/A
541	2	Male	35	bronchoscopy fluid	20160701-20161231	Mycobacterium tuberculosis	S	S	S	S	S	S	S	S	S	S	S	S	0	#N/A	#N/A
542	1	Male	30	sputum	2017-05-17 11:06:33	Mycobacterium tuberculosis	S	S	S	S	S	S	S	S	S	S	S	S	0	Negative	Negative
543	1	Male	37	sputum	2017-03-13 09:45:27	Mycobacterium tuberculosis	S	S	S	S	S	S	S	S	S	S	S	S	1	#N/A	#N/A
544	1	Male	23	sputum	2017-02-28 09:34:37	Mycobacterium tuberculosis	R	R	S	S	S	S	S	S	S	S	S	S	0	Positive	Positive
545	1	Female	65	sputum	2017-07-18 09:47:22	Mycobacterium tuberculosis	S	S	S	S	S	S	S	S	S	S	S	S	0	Negative	Negative
546	1	Male	21	sputum	2017-05-27 11:09:37	Mycobacterium tuberculosis	S	S	S	S	S	S	S	S	S	S	S	S	0	#N/A	#N/A
547	1	Male	28	sputum	2017-06-23 14:38:16	Mycobacterium tuberculosis	S	S	R	S	S	S	S	S	S	S	R	S	0	Positive	Positive
548	1	Male	25	sputum	2017-04-17 11:36:18	Mycobacterium tuberculosis	S	S	S	S	S	S	S	S	S	S	S	S	1	Positive	Negative
549	1	Male	41	sputum	2017-04-19 11:26:30	Mycobacterium tuberculosis	S	S	S	S	S	S	S	S	S	S	S	S	0	Positive	Negative
550	1	Male	22	sputum	2017-07-31 11:56:58	Mycobacterium tuberculosis	R	S	S	S	S	S	S	S	S	S	S	S	0	Negative	Negative
551	1	Male	29	bronchoscopy fluid	2017-03-20 11:19:13	Mycobacterium tuberculosis	S	S	S	S	S	S	S	S	S	S	S	S	0	#N/A	#N/A
552	1	Male	47	sputum	2017-06-09 11:33:00	Mycobacterium tuberculosis	S	R	S	S	S	S	S	S	S	S	S	S	0	#N/A	#N/A
553	1	Male	25	sputum	2017-05-18 10:32:04	Mycobacterium tuberculosis	S	S	S	S	S	S	S	S	S	S	S	S	0	Positive	Negative
554	1	Male	74	sputum	20160701-20161231	Mycobacterium tuberculosis	S	S	S	S	S	S	S	S	S	S	S	S	0	#N/A	#N/A
555	1	Male	59	sputum	2017-06-21 10:26:59	Mycobacterium tuberculosis	S	S	S	S	S	S	S	S	S	S	S	S	0	#N/A	#N/A
556	1	Female	26	bronchoscopy fluid	20160701-20161231	Mycobacterium tuberculosis	R	R	S	S	S	S	S	S	S	S	S	S	0	Negative	Negative
557	1	Female	41	sputum	20160701-20161231	Mycobacterium tuberculosis	S	S	S	S	S	S	S	S	S	S	S	S	1	#N/A	#N/A
558	1	Male	25	sputum	20160701-20161231	Mycobacterium tuberculosis	S	R	S	S	S	S	S	S	S	S	S	S	1	#N/A	#N/A
559	1	Male	24	sputum	20160701-20161231	Mycobacterium tuberculosis	S	S	S	S	R	S	S	S	S	R	S	S	1	#N/A	#N/A
560	1	Male	50	sputum	2017-05-18 10:10:06	Mycobacterium tuberculosis	S	S	S	S	S	S	S	S	S	S	S	S	0	#N/A	#N/A
561	1	Male	73	sputum	2017-06-09 11:18:24	Mycobacterium tuberculosis	S	S	S	S	S	S	S	S	S	S	S	S	1	Positive	Negative
562	1	Male	29	sputum	20160701-20161231	Mycobacterium tuberculosis	S	S	S	S	S	S	S	S	S	S	S	S	0	#N/A	#N/A
563	1	Male	60	sputum	2017-05-10 11:25:16	Mycobacterium tuberculosis	R	R	R	S	S	S	S	S	S	S	S	S	1	Positive	Positive
564	2	Male	53	sputum	2017-06-08 10:59:32	Mycobacterium tuberculosis	S	R	S	S	S	S	S	S	S	S	S	S	1	Positive	Negative
565	1	Female	17	bronchoscopy fluid	2017-05-16 14:12:13	Mycobacterium tuberculosis	S	S	S	S	S	S	S	S	S	S	S	S	1	#N/A	#N/A
566	1	Male	57	sputum	2017-06-08 14:19:42	Mycobacterium tuberculosis	S	S	S	S	S	S	S	S	S	S	S	S	0	#N/A	#N/A
567	1	Male	80	sputum	20160701-20161231	Mycobacterium tuberculosis	S	R	S	S	S	S	S	S	S	S	S	S	1	#N/A	#N/A
568	1	Male	33	sputum	20160701-20161231	Mycobacterium tuberculosis	S	S	S	S	S	S	S	S	S	S	S	S	1	#N/A	#N/A
569	1	Male	29	sputum	2017-06-26 11:22:42	Mycobacterium tuberculosis	S	S	S	S	S	S	S	S	S	S	S	S	1	Positive	Positive
570	2	Male	40	sputum	2017-06-09 10:28:41	Mycobacterium tuberculosis	S	R	R	S	S	S	S	S	S	S	R	S	1	#N/A	#N/A
571	1	Male	74	sputum	2017-02-27 14:05:00	Mycobacterium tuberculosis	S	S	S	S	S	S	S	S	S	S	S	S	0	#N/A	#N/A
572	1	Male	47	sputum	2017-06-09 11:13:55	Mycobacterium tuberculosis	R	S	S	S	S	S	S	S	S	S	S	S	1	#N/A	#N/A
573	1	Male	23	sputum	20160701-20161231	Mycobacterium tuberculosis	S	S	S	S	S	S	S	S	S	S	S	S	1	#N/A	#N/A
574	1	Male	40	sputum	2017-06-23 11:13:04	Mycobacterium tuberculosis	R	S	S	S	S	S	S	S	S	S	S	S	0	Positive	Negative
575	2	Male	53	sputum	20160701-20161231	Mycobacterium tuberculosis	S	S	S	S	S	S	S	S	S	S	S	S	1	#N/A	#N/A
576	1	Male	28	bronchoscopy fluid	2017-06-30 10:44:00	Mycobacterium tuberculosis	S	R	R	S	S	S	S	S	S	S	R	S	0	Positive	Positive
577	1	Male	76	sputum	2017-03-28 14:01:49	Mycobacterium tuberculosis	S	S	S	S	S	S	S	S	S	S	S	S	0	Negative	Negative
578	1	Female	33	sputum	20160701-20161231	Mycobacterium tuberculosis	S	S	S	S	S	S	S	S	S	S	S	S	0	#N/A	#N/A
579	1	Male	63	sputum	20160701-20161231	Mycobacterium tuberculosis	S	S	S	S	S	S	S	S	S	S	S	S	0	#N/A	#N/A
580	1	Male	17	sputum	2017-07-10 10:15:34	Mycobacterium tuberculosis	S	S	S	S	S	S	S	S	S	S	S	S	0	Positive	Negative
581	1	Female	83	sputum	20160701-20161231	Mycobacterium tuberculosis	S	S	S	S	S	S	S	S	S	S	S	S	1	#N/A	#N/A
582	1	Male	63	sputum	20160701-20161231	Mycobacterium tuberculosis	S	S	S	S	S	S	S	S	S	S	S	S	0	#N/A	#N/A
583	1	Male	21	sputum	2017-07-03 10:47:25	Mycobacterium tuberculosis	S	S	S	S	S	S	S	S	S	S	S	S	0	#N/A	#N/A
584	1	Male	53	sputum	20160701-20161231	Mycobacterium tuberculosis	S	S	S	S	S	S	S	S	S	S	S	S	0	#N/A	#N/A
585	1	Male	56	sputum	20160701-20161231	Mycobacterium tuberculosis	S	S	S	S	S	S	S	S	S	S	S	S	1	#N/A	#N/A
586	1	Male	53	sputum	20160701-20161231	Mycobacterium tuberculosis	S	R	R	S	S	S	S	S	S	S	S	S	1	Positive	Positive
587	1	Female	20	sputum	20160701-20161231	Mycobacterium tuberculosis	S	R	R	S	S	S	S	S	S	S	S	S	1	#N/A	#N/A
588	1	Male	61	sputum	20160701-20161231	Mycobacterium tuberculosis	S	S	S	S	S	S	S	S	S	S	S	S	1	#N/A	#N/A
589	1	Male	37	sputum	20160701-20161231	Mycobacterium tuberculosis	S	R	R	S	S	S	S	S	S	S	R	S	1	#N/A	#N/A
590	1	Male	27	sputum	20160701-20161231	Mycobacterium tuberculosis	S	R	S	S	S	S	S	S	S	S	S	S	0	#N/A	#N/A
591	1	Female	26	sputum	2017-03-23 13:45:16	Mycobacterium tuberculosis	S	S	S	S	S	S	S	S	S	S	S	S	0	Positive	Negative
592	1	Male	69	sputum	20160701-20161231	Mycobacterium tuberculosis	S	S	S	S	S	S	S	S	S	S	S	S	1	#N/A	#N/A
593	1	Male	68	sputum	2017-03-10 10:49:56	Mycobacterium tuberculosis	S	S	S	S	S	S	S	S	S	S	S	S	1	Positive	Negative
594	1	Female	71	sputum	2017-06-05 14:04:50	Mycobacterium tuberculosis	S	S	S	S	S	S	S	S	S	S	S	S	0	Positive	Negative
595	1	Male	49	sputum	2017-03-23 13:39:07	Mycobacterium tuberculosis	S	S	S	S	S	S	S	S	S	S	S	S	1	#N/A	#N/A
596	1	Male	62	sputum	20160701-20161231	Mycobacterium tuberculosis	S	S	S	S	S	S	S	S	S	S	S	S	0	#N/A	#N/A
597	1	Male	20	sputum	2017-05-18 09:29:21	Mycobacterium tuberculosis	S	S	S	S	S	S	S	S	S	S	S	S	1	Positive	Negative
598	1	Female	77	sputum	20160701-20161231	Mycobacterium tuberculosis	S	R	S	S	R	R	S	S	S	R	S	S	1	#N/A	#N/A
599	1	Female	17	sputum	20160701-20161231	Mycobacterium tuberculosis	S	R	S	S	S	S	S	S	S	S	S	S	1	#N/A	#N/A
600	1	Male	31	sputum	2017-06-08 14:51:01	Mycobacterium tuberculosis	S	S	S	S	S	S	S	S	S	S	S	S	0	Positive	Negative
601	1	Female	40	sputum	20160701-20161231	Mycobacterium tuberculosis	S	S	R	S	S	S	S	S	S	S	R	S	1	#N/A	#N/A
602	1	Female	41	sputum	2017-03-20 10:55:00	Mycobacterium tuberculosis	R	R	R	S	S	S	S	S	S	S	R	S	0	#N/A	#N/A
603	1	Male	59	sputum	2017-03-24 10:10:58	Mycobacterium tuberculosis	S	S	S	S	R	R	S	S	S	R	S	S	1	#N/A	#N/A
604	1	Male	64	sputum	20160701-20161231	Mycobacterium tuberculosis	S	S	S	S	S	S	S	S	S	S	S	S	0	#N/A	#N/A
605	1	Male	27	sputum	2017-07-03 10:18:15	Mycobacterium tuberculosis	S	S	S	S	S	S	S	S	S	S	S	S	1	Positive	Negative
606	1	Female	72	sputum	20160701-20161231	Mycobacterium tuberculosis	S	S	S	S	S	S	S	S	S	S	S	S	0	#N/A	#N/A
607	1	Male	72	sputum	2017-04-11 11:07:34	Mycobacterium tuberculosis	S	S	S	S	S	S	S	S	S	S	S	S	0	#N/A	#N/A
608	1	Male	20	sputum	2017-06-02 11:50:51	Mycobacterium tuberculosis	S	S	S	S	S	S	S	S	S	S	S	S	1	Positive	Negative
609	1	Male	28	sputum	20160701-20161231	Mycobacterium tuberculosis	S	S	S	S	S	S	S	S	S	S	S	S	0	#N/A	#N/A
610	1	Male	63	sputum	2017-06-02 14:50:06	Mycobacterium tuberculosis	S	S	S	S	S	S	S	S	S	S	S	S	0	#N/A	#N/A
611	1	Male	45	sputum	20160701-20161231	Mycobacterium tuberculosis	S	S	S	S	S	S	S	S	S	S	S	S	0	#N/A	#N/A
612	1	Male	66	sputum	2017-06-05 11:33:54	Mycobacterium tuberculosis	S	R	S	S	S	S	S	S	S	S	S	S	0	Positive	Negative
613	1	Male	58	sputum	2017-04-24 15:00:43	Mycobacterium tuberculosis	S	S	S	S	S	S	S	S	S	S	S	S	1	#N/A	#N/A
614	1	Male	14	sputum	20160701-20161231	Mycobacterium tuberculosis	S	S	S	S	S	S	S	S	S	S	S	S	0	#N/A	#N/A
615	1	Female	70	sputum	2017-02-10 10:53:27	Mycobacterium tuberculosis	S	S	S	S	S	S	S	S	S	S	S	S	0	#N/A	#N/A
616	1	Male	19	sputum	2017-03-02 11:31:26	Mycobacterium tuberculosis	S	S	S	S	S	S	S	S	S	S	S	S	0	#N/A	#N/A
617	1	Female	30	sputum	20160701-20161231	Mycobacterium tuberculosis	S	R	S	S	S	S	S	S	S	S	S	S	0	#N/A	#N/A
618	1	Male	53	sputum	2017-05-23 09:09:05	Mycobacterium tuberculosis	S	R	R	S	S	S	S	S	S	S	R	S	1	Positive	Positive
619	1	Male	34	sputum	20160701-20161231	Mycobacterium tuberculosis	S	R	R	S	S	S	S	S	S	S	R	S	1	#N/A	#N/A
620	1	Male	18	sputum	20160701-20161231	Mycobacterium tuberculosis	S	R	R	R	R	S	S	S	S	R	R	S	0	#N/A	#N/A
621	1	Female	34	bronchoscopy fluid	2017-04-11 09:25:52	Mycobacterium tuberculosis	S	S	S	S	S	S	S	S	S	S	S	S	0	Positive	Negative
622	1	Male	23	sputum	2017-02-24 14:15:20	Mycobacterium tuberculosis	S	S	S	S	S	S	S	S	S	S	S	S	0	Negative	Negative
623	1	Male	25	sputum	2017-06-30 11:13:05	Mycobacterium tuberculosis	S	S	S	S	R	R	S	S	S	R	S	S	1	#N/A	#N/A
624	1	Male	70	sputum	2017-03-03 11:32:43	Mycobacterium tuberculosis	S	R	R	S	S	S	S	S	S	S	R	S	1	Positive	Negative
625	1	Female	77	sputum	20160701-20161231	Mycobacterium tuberculosis	S	S	S	S	S	S	S	S	S	S	S	S	0	#N/A	#N/A
626	1	Male	54	sputum	2017-06-05 10:13:13	Mycobacterium tuberculosis	R	R	S	S	S	S	S	S	S	S	S	S	0	Positive	Negative
627	1	Female	29	bronchoscopy fluid	2017-05-27 11:32:01	Mycobacterium tuberculosis	S	R	S	S	S	S	S	S	S	S	S	S	0	Positive	Negative
628	1	Female	19	bronchoscopy fluid	20160701-20161231	Mycobacterium tuberculosis	R	R	R	S	S	S	S	S	S	S	R	S	0	#N/A	#N/A
629	2	Male	44	sputum	2017-02-08 14:24:59	Mycobacterium tuberculosis	S	R	S	S	R	R	S	S	S	R	S	S	1	#N/A	#N/A
630	1	Male	16	bronchoscopy fluid	20160701-20161231	Mycobacterium tuberculosis	S	S	S	S	S	S	S	S	S	S	S	S	0	#N/A	#N/A
631	1	Male	22	sputum	2017-06-19 09:41:36	Mycobacterium tuberculosis	S	S	S	S	S	S	S	S	S	S	S	S	0	#N/A	#N/A
632	1	Female	74	sputum	20160701-20161231	Mycobacterium tuberculosis	S	S	S	S	S	S	S	S	S	S	S	S	0	#N/A	#N/A
633	1	Male	26	sputum	2017-06-09 10:07:40	Mycobacterium tuberculosis	S	R	S	S	S	S	S	S	S	S	S	S	1	Positive	Negative
634	1	Female	26	sputum	2017-03-02 14:38:19	Mycobacterium tuberculosis	S	S	S	S	S	S	S	S	S	S	S	S	0	#N/A	#N/A
635	1	Female	39	sputum	2017-06-23 08:54:08	Mycobacterium tuberculosis	S	S	S	S	S	S	S	S	S	S	S	S	0	Positive	Negative
636	1	Male	67	sputum	2017-06-05 09:32:17	Mycobacterium tuberculosis	S	S	S	S	S	S	S	S	S	S	S	S	0	#N/A	#N/A
637	1	Male	52	sputum	2017-06-23 13:59:37	Mycobacterium tuberculosis	S	S	S	S	S	S	S	S	S	S	S	S	0	Positive	Negative
638	1	Female	21	sputum	2017-03-17 10:38:57	Mycobacterium tuberculosis	S	S	S	S	S	S	S	S	S	S	S	S	1	Positive	Negative
639	1	Male	23	sputum	2017-03-28 13:42:54	Mycobacterium tuberculosis	R	R	R	S	R	R	S	S	S	R	R	S	1	Positive	Positive
640	1	Male	28	sputum	2017-03-23 14:15:31	Mycobacterium tuberculosis	S	S	S	S	S	S	S	S	S	S	S	S	0	Positive	Negative
641	2	Male	59	sputum	20160701-20161231	Mycobacterium tuberculosis	S	S	S	S	S	S	S	S	S	S	S	S	1	#N/A	#N/A
642	1	Female	77	sputum	20160701-20161231	Mycobacterium tuberculosis	S	S	S	S	S	S	S	S	S	S	S	S	1	#N/A	#N/A
643	2	Male	77	sputum	2017-05-18 10:37:40	Mycobacterium tuberculosis	R	R	S	S	S	S	S	S	S	S	S	S	1	Positive	Negative
644	1	Male	28	sputum	20160701-20161231	Mycobacterium tuberculosis	R	R	S	S	S	S	S	S	S	S	S	S	0	#N/A	#N/A
645	1	Male	61	sputum	20160701-20161231	Mycobacterium tuberculosis	S	S	S	S	S	S	S	S	S	S	S	S	1	#N/A	#N/A
646	1	Male	18	sputum	2017-05-25 09:50:14	Mycobacterium tuberculosis	R	R	R	S	S	S	S	S	S	S	S	S	1	#N/A	#N/A
647	1	Male	39	sputum	2017-04-19 10:39:07	Mycobacterium tuberculosis	R	R	S	S	S	S	S	S	S	S	S	S	0	#N/A	#N/A
648	2	Male	66	sputum	20160701-20161231	Mycobacterium tuberculosis	S	S	S	S	S	S	S	S	S	S	S	S	1	#N/A	#N/A
649	1	Female	40	sputum	2017-03-28 14:07:35	Mycobacterium tuberculosis	R	R	R	S	R	R	S	S	S	R	S	S	0	#N/A	#N/A
650	1	Female	46	sputum	2017-04-11 10:43:04	Mycobacterium tuberculosis	S	S	S	S	S	S	S	S	S	S	S	S	1	Positive	Negative
651	1	Female	69	sputum	20160701-20161231	Mycobacterium tuberculosis	S	S	S	S	S	S	S	S	S	S	S	S	0	#N/A	#N/A
652	1	Female	28	sputum	20160701-20161231	Mycobacterium tuberculosis	S	S	S	S	S	S	S	S	S	S	S	S	1	#N/A	#N/A
653	2	Female	27	sputum	2017-02-06 10:47:36	Mycobacterium tuberculosis	S	S	S	S	S	S	S	S	S	S	S	S	1	#N/A	#N/A
654	1	Female	34	sputum	20160701-20161231	Mycobacterium tuberculosis	S	R	S	S	S	S	S	S	S	S	S	S	0	#N/A	#N/A
655	1	Male	28	sputum	2017-08-23 15:55:08	Mycobacterium tuberculosis	S	S	S	S	S	S	S	S	S	S	S	S	1	Positive	Negative
656	1	Female	79	sputum	2017-08-05 09:34:53	Mycobacterium tuberculosis	S	S	S	S	S	S	S	S	S	S	S	S	0	Negative	Negative
657	1	Male	37	sputum	2017-03-20 10:21:09	Mycobacterium tuberculosis	R	R	R	S	S	S	S	R	S	S	R	S	0	#N/A	#N/A
658	2	Male	63	sputum	2017-02-04 10:27:46	Mycobacterium tuberculosis	S	S	S	S	S	S	S	S	S	S	S	S	0	Positive	Negative
659	2	Male	41	sputum	20160701-20161231	Mycobacterium tuberculosis	S	R	R	S	R	S	S	S	R	R	R	S	1	#N/A	#N/A
660	1	Male	73	sputum	2017-05-23 09:32:44	Mycobacterium tuberculosis	S	S	S	S	S	S	S	S	S	S	S	S	0	#N/A	#N/A
661	1	Male	50	sputum	20160701-20161231	Mycobacterium tuberculosis	S	S	S	S	R	R	S	S	S	R	S	S	0	#N/A	#N/A
662	1	Female	13	sputum	2017-02-10 13:43:26	Mycobacterium tuberculosis	S	S	S	S	S	S	S	S	S	S	S	S	1	#N/A	#N/A
663	1	Male	71	sputum	20160701-20161231	Mycobacterium tuberculosis	S	S	S	S	S	S	S	S	S	S	S	S	0	#N/A	#N/A
664	1	Male	22	sputum	2017-05-23 13:52:20	Mycobacterium tuberculosis	S	S	S	S	R	S	S	S	S	R	S	S	1	#N/A	#N/A
665	2	Male	53	sputum	2017-03-02 14:36:47	Mycobacterium tuberculosis	S	S	S	S	S	S	S	S	S	S	S	S	1	Positive	Negative
666	1	Female	25	sputum	2017-02-21 14:59:16	Mycobacterium tuberculosis	S	S	S	S	S	S	S	S	S	S	S	S	0	Positive	Negative
667	1	Male	55	bronchoscopy fluid	2017-06-21 13:38:10	Mycobacterium tuberculosis	S	S	S	S	S	S	S	S	S	S	S	S	0	Positive	Negative
668	1	Female	33	sputum	2017-05-16 14:52:06	Mycobacterium tuberculosis	S	S	S	S	R	R	S	S	S	R	S	S	0	Positive	Negative
669	1	Male	48	bronchoscopy fluid	20160701-20161231	Mycobacterium tuberculosis	S	S	S	S	S	S	S	S	S	S	S	S	0	#N/A	#N/A
670	1	Male	22	sputum	20160701-20161231	Mycobacterium tuberculosis	S	S	S	S	S	S	S	S	S	S	S	S	0	#N/A	#N/A
671	1	Female	22	sputum	2017-05-23 09:49:39	Mycobacterium tuberculosis	S	S	S	S	S	S	S	S	S	S	S	S	0	#N/A	#N/A
672	1	Female	45	sputum	2017-02-10 13:54:33	Mycobacterium tuberculosis	S	S	S	S	R	R	S	S	S	R	S	S	1	#N/A	#N/A
673	1	Female	26	sputum	20160701-20161231	Mycobacterium tuberculosis	S	S	S	S	S	S	S	S	S	S	S	S	1	#N/A	#N/A
674	1	Female	33	sputum	2017-06-23 14:23:53	Mycobacterium tuberculosis	S	S	S	S	S	S	S	S	S	S	S	S	0	Positive	Negative
675	1	Female	59	sputum	2017-03-24 09:49:49	Mycobacterium tuberculosis	S	S	S	S	S	S	S	S	S	S	S	S	1	#N/A	#N/A
676	2	Male	31	sputum	2017-07-04 09:39:28	Mycobacterium tuberculosis	S	S	S	S	S	S	S	S	S	S	S	S	0	Positive	Positive
677	1	Male	70	sputum	20160701-20161231	Mycobacterium tuberculosis	S	S	S	S	S	S	S	S	S	S	S	S	0	#N/A	#N/A
678	1	Male	72	sputum	2017-04-17 11:49:35	Mycobacterium tuberculosis	S	S	S	S	S	S	S	S	S	S	S	S	1	#N/A	#N/A
679	1	Male	20	sputum	20160701-20161231	Mycobacterium tuberculosis	S	S	S	S	S	S	S	S	S	S	S	S	0	#N/A	#N/A
680	1	Male	27	sputum	2017-02-24 13:37:48	Mycobacterium tuberculosis	S	S	S	S	S	S	S	S	S	S	S	S	0	#N/A	#N/A
681	2	Male	45	sputum	20160701-20161231	Mycobacterium tuberculosis	S	S	S	S	R	S	S	S	S	R	S	S	1	#N/A	#N/A
682	1	Female	79	sputum	2017-03-02 14:04:02	Mycobacterium tuberculosis	S	S	S	S	S	S	S	S	S	S	S	S	0	Negative	Negative
683	1	Female	69	sputum	2017-05-16 14:10:31	Mycobacterium tuberculosis	S	S	S	S	S	S	S	S	S	S	S	S	0	Positive	Negative
684	1	Male	52	bronchoscopy fluid	2017-02-06 10:31:22	Mycobacterium tuberculosis	S	S	S	S	S	S	S	S	S	S	S	S	0	Positive	Negative
685	1	Female	70	sputum	2017-06-02 13:47:29	Mycobacterium tuberculosis	S	S	S	S	S	S	S	S	S	S	S	S	1	#N/A	#N/A
686	1	Male	89	sputum	2017-02-04 10:52:41	Mycobacterium tuberculosis	S	R	S	S	S	S	S	S	S	S	S	S	0	#N/A	#N/A
687	1	Female	36	sputum	2017-06-21 14:36:06	Mycobacterium tuberculosis	S	S	S	S	S	S	S	S	S	S	S	S	0	#N/A	#N/A
688	1	Male	33	sputum	20160701-20161231	Mycobacterium tuberculosis	S	S	S	S	S	S	S	S	S	S	S	S	0	#N/A	#N/A
689	1	Male	49	sputum	2017-06-06 11:03:17	Mycobacterium tuberculosis	S	S	S	S	S	S	S	S	S	S	S	S	1	Positive	Negative
690	1	Male	31	sputum	20160701-20161231	Mycobacterium tuberculosis	R	S	S	S	S	S	S	S	S	S	S	S	0	Negative	Negative
691	1	Male	27	sputum	20160701-20161231	Mycobacterium tuberculosis	S	S	S	S	S	S	S	S	S	S	S	S	1	#N/A	#N/A
692	1	Male	39	sputum	2017-07-11 10:19:43	Mycobacterium tuberculosis	S	S	S	S	S	S	S	S	S	S	S	S	0	Negative	Negative
693	1	Male	18	sputum	2017-05-16 14:33:49	Mycobacterium tuberculosis	S	R	S	S	S	S	S	S	S	S	S	S	0	Positive	Negative
694	1	Male	47	sputum	2017-06-06 13:58:15	Mycobacterium tuberculosis	S	S	S	S	S	S	S	S	S	S	S	S	1	Positive	Negative
695	2	Male	53	sputum	2017-07-12 10:00:59	Mycobacterium tuberculosis	S	S	S	S	S	S	S	S	S	S	S	S	0	Positive	Negative
696	1	Male	17	sputum	2017-04-11 11:14:47	Mycobacterium tuberculosis	S	R	S	S	S	S	S	S	S	S	S	S	0	Positive	Negative
697	1	Female	82	sputum	2017-06-08 11:05:31	Mycobacterium tuberculosis	S	S	S	S	S	S	S	S	S	S	S	S	1	#N/A	#N/A
698	1	Female	17	sputum	2017-04-11 14:15:28	Mycobacterium tuberculosis	S	S	S	S	S	S	S	S	S	S	S	S	0	#N/A	#N/A
699	1	Male	73	sputum	20160701-20161231	Mycobacterium tuberculosis	S	S	S	S	S	S	S	S	S	S	S	S	1	#N/A	#N/A
700	1	Male	41	sputum	20160701-20161231	Mycobacterium tuberculosis	S	S	S	S	S	S	S	S	S	S	S	S	1	#N/A	#N/A
701	1	Male	51	bronchoscopy fluid	20160701-20161231	Mycobacterium tuberculosis	S	S	S	S	S	S	S	S	S	S	S	S	0	#N/A	#N/A
702	1	Male	74	sputum	20160701-20161231	Mycobacterium tuberculosis	S	S	S	S	S	S	S	S	S	S	S	S	0	#N/A	#N/A
703	1	Male	45	sputum	20160701-20161231	Mycobacterium tuberculosis	S	S	S	S	S	S	S	S	S	S	S	S	0	#N/A	#N/A
704	1	Male	23	sputum	2017-06-23 13:58:47	Mycobacterium tuberculosis	R	R	R	S	S	S	S	S	S	S	R	S	1	Positive	Positive
705	1	Female	43	sputum	20160701-20161231	Mycobacterium tuberculosis	R	R	S	S	S	S	S	S	S	S	S	S	1	#N/A	#N/A
706	1	Male	54	sputum	2017-05-18 10:11:29	Mycobacterium tuberculosis	S	S	S	S	S	S	S	S	S	S	S	S	1	#N/A	#N/A
707	1	Male	66	sputum	2017-04-25 10:32:19	Mycobacterium tuberculosis	S	S	S	S	S	S	S	S	S	S	S	S	0	#N/A	#N/A
708	1	Male	65	sputum	2017-08-07 10:52:10	Mycobacterium tuberculosis	S	S	S	S	S	S	S	S	S	S	S	S	0	Positive	Negative
709	1	Male	26	sputum	20160701-20161231	Mycobacterium tuberculosis	S	R	R	S	S	S	S	S	S	S	R	S	1	#N/A	#N/A
710	1	Male	64	sputum	20160701-20161231	Mycobacterium tuberculosis	S	S	S	S	S	S	S	S	S	S	S	S	1	#N/A	#N/A
711	2	Male	74	sputum	20160701-20161231	Mycobacterium tuberculosis	R	R	R	S	S	S	S	S	S	S	R	S	0	#N/A	#N/A
712	1	Male	48	sputum	2017-06-05 11:33:12	Mycobacterium tuberculosis	S	S	S	S	S	S	S	S	S	S	S	S	0	Positive	Negative
713	1	Male	81	sputum	2017-06-09 10:51:43	Mycobacterium tuberculosis	S	S	S	S	S	S	S	S	S	S	S	S	1	#N/A	#N/A
714	2	Female	45	sputum	2017-03-13 09:17:50	Mycobacterium tuberculosis	S	R	S	S	R	S	S	S	S	S	S	S	0	#N/A	#N/A
715	2	Female	74	sputum	20160701-20161231	Mycobacterium tuberculosis	R	R	R	S	S	S	S	S	S	S	R	S	0	#N/A	#N/A
716	1	Female	53	sputum	2017-02-03 10:34:50	Mycobacterium tuberculosis	S	S	S	S	S	S	S	S	S	S	S	S	1	#N/A	#N/A
717	1	Female	24	sputum	2017-07-18 10:39:48	Mycobacterium tuberculosis	S	S	S	S	S	S	S	S	S	S	S	S	0	Positive	Negative
718	1	Male	73	sputum	20160701-20161231	Mycobacterium tuberculosis	S	S	S	S	S	S	S	S	S	S	S	S	0	#N/A	#N/A
719	1	Male	54	sputum	20160701-20161231	Mycobacterium tuberculosis	R	R	S	S	S	S	S	S	S	S	S	S	1	#N/A	#N/A
720	1	Female	15	sputum	2017-02-27 11:28:57	Mycobacterium tuberculosis	S	S	S	S	S	S	S	S	S	S	S	S	0	#N/A	#N/A
721	2	Male	35	bronchoscopy fluid	20160701-20161231	Mycobacterium tuberculosis	S	S	S	S	S	S	S	S	S	S	S	S	0	#N/A	#N/A
722	1	Male	73	sputum	2017-06-30 13:58:08	Mycobacterium tuberculosis	S	S	S	S	S	S	S	S	S	S	S	S	0	Positive	Negative
723	1	Female	46	sputum	2017-03-28 14:10:09	Mycobacterium tuberculosis	S	R	S	S	S	S	S	S	S	S	S	S	1	Positive	Negative
724	2	Male	23	sputum	2017-04-04 11:36:37	Mycobacterium tuberculosis	S	S	S	S	S	S	S	S	S	S	S	S	0	Positive	Negative
725	1	Male	15	sputum	2017-03-30 11:44:17	Mycobacterium tuberculosis	S	S	S	S	S	S	S	S	S	S	S	S	0	Negative	Negative
726	1	Male	19	sputum	20160701-20161231	Mycobacterium tuberculosis	S	S	S	S	S	S	S	S	S	S	S	S	1	#N/A	#N/A
727	1	Male	16	sputum	2017-02-06 09:58:08	Mycobacterium tuberculosis	S	S	S	S	S	S	S	S	S	S	S	S	0	Negative	Negative
728	1	Male	69	sputum	20160701-20161231	Mycobacterium tuberculosis	S	S	S	S	S	S	S	S	S	S	S	S	0	#N/A	#N/A
729	1	Male	45	sputum	2017-03-16 15:54:34	Mycobacterium tuberculosis	S	S	S	S	S	S	S	S	S	S	S	S	0	#N/A	#N/A
730	1	Female	65	sputum	2017-04-17 11:35:07	Mycobacterium tuberculosis	S	S	S	S	S	S	S	S	S	S	S	S	1	Positive	Negative
731	2	Female	29	sputum	2017-02-24 09:50:23	Mycobacterium tuberculosis	S	S	S	S	S	S	S	S	S	S	S	S	0	#N/A	#N/A
732	1	Male	66	bronchoscopy fluid	2017-03-17 08:52:01	Mycobacterium tuberculosis	S	S	S	S	S	S	S	S	S	S	S	S	0	#N/A	#N/A
733	2	Male	48	bronchoscopy fluid	20160701-20161231	Mycobacterium tuberculosis	S	S	S	S	S	S	S	S	S	S	S	S	0	Positive	Negative
734	1	Female	13	sputum	20160701-20161231	Mycobacterium tuberculosis	S	S	S	S	S	S	S	S	S	S	S	S	0	#N/A	#N/A
735	1	Male	25	bronchoscopy fluid	2017-06-30 13:53:07	Mycobacterium tuberculosis	S	S	S	S	R	R	S	S	S	R	S	S	0	#N/A	#N/A
736	1	Female	15	sputum	2017-03-28 14:16:45	Mycobacterium tuberculosis	S	S	S	S	S	S	S	S	S	S	S	S	0	#N/A	#N/A
737	2	Male	47	sputum	2017-02-03 11:23:01	Mycobacterium tuberculosis	R	R	S	S	S	S	S	S	S	S	S	S	0	#N/A	#N/A
738	1	Female	41	sputum	20160701-20161231	Mycobacterium tuberculosis	S	S	S	S	S	S	S	S	S	S	S	S	0	#N/A	#N/A
739	2	Male	71	sputum	20160701-20161231	Mycobacterium tuberculosis	R	R	R	S	S	S	S	S	S	S	S	S	1	#N/A	#N/A
740	1	Female	16	sputum	20160701-20161231	Mycobacterium tuberculosis	S	S	S	S	S	S	S	S	S	S	S	S	0	#N/A	#N/A
741	1	Female	21	sputum	20160701-20161231	Mycobacterium tuberculosis	S	S	S	S	S	S	S	S	S	S	S	S	1	#N/A	#N/A
742	1	Female	25	sputum	20160701-20161231	Mycobacterium tuberculosis	S	R	S	S	S	S	S	S	S	S	S	S	0	#N/A	#N/A
743	1	Female	22	bronchoscopy fluid	20160701-20161231	Mycobacterium tuberculosis	S	S	S	S	S	S	S	S	S	S	S	S	0	#N/A	#N/A
744	1	Male	77	sputum	2017-07-18 10:20:06	Mycobacterium tuberculosis	S	S	S	S	S	S	S	S	S	S	S	S	0	Positive	Negative
745	1	Male	41	bronchoscopy fluid	20160701-20161231	Mycobacterium tuberculosis	S	R	R	S	S	S	S	S	S	S	R	S	0	Negative	Negative
746	1	Male	48	sputum	2017-02-02 11:03:34	Mycobacterium tuberculosis	S	R	R	S	R	S	S	S	S	S	S	S	1	#N/A	#N/A
747	1	Male	50	sputum	2017-02-03 09:36:15	Mycobacterium tuberculosis	S	S	S	S	S	S	S	S	S	S	S	S	0	#N/A	#N/A
748	1	Male	28	sputum	20160701-20161231	Mycobacterium tuberculosis	S	S	S	S	S	S	S	S	S	S	S	S	1	#N/A	#N/A
749	1	Female	25	bronchoscopy fluid	2017-05-23 10:00:20	Mycobacterium tuberculosis	S	S	S	S	S	S	S	S	S	S	S	S	0	Negative	Negative
750	1	Female	39	sputum	2017-06-09 10:39:59	Mycobacterium tuberculosis	S	S	S	S	S	S	S	S	S	S	S	S	0	Positive	Negative
751	1	Female	22	sputum	2017-05-23 09:54:26	Mycobacterium tuberculosis	R	S	S	S	S	S	S	S	S	S	S	S	0	Positive	Negative
752	1	Male	55	sputum	2017-05-09 10:20:18	Mycobacterium tuberculosis	S	S	S	S	S	S	S	S	S	S	S	S	1	Positive	Negative
753	1	Male	27	sputum	20160701-20161231	Mycobacterium tuberculosis	S	S	S	S	S	S	S	S	S	S	S	S	0	#N/A	#N/A
754	1	Male	51	sputum	2017-02-09 13:57:37	Mycobacterium tuberculosis	S	S	S	S	S	S	S	S	S	S	S	S	0	Negative	Negative
755	1	Male	20	sputum	2017-02-06 14:30:19	Mycobacterium tuberculosis	S	S	S	S	S	S	S	S	S	S	S	S	1	#N/A	#N/A
756	1	Male	62	bronchoscopy fluid	20160701-20161231	Mycobacterium tuberculosis	S	S	S	S	S	S	S	S	S	S	S	S	0	#N/A	#N/A
757	2	Male	68	sputum	2017-02-21 14:28:26	Mycobacterium tuberculosis	S	S	S	S	S	S	S	S	S	S	S	S	0	#N/A	#N/A
758	1	Male	75	sputum	2017-02-08 14:14:39	Mycobacterium tuberculosis	S	S	S	S	S	S	S	S	S	S	S	S	0	#N/A	#N/A
759	1	Female	71	sputum	2017-05-06 11:41:36	Mycobacterium tuberculosis	S	S	S	S	S	S	S	S	S	S	S	S	0	Positive	Negative
760	2	Male	53	sputum	2017-02-06 09:05:08	Mycobacterium tuberculosis	S	S	S	S	S	S	S	S	S	S	S	S	1	#N/A	#N/A
761	1	Male	53	sputum	2017-04-11 14:11:52	Mycobacterium tuberculosis	S	S	S	S	S	S	S	S	S	S	S	S	0	#N/A	#N/A
762	1	Male	23	sputum	2017-04-11 11:09:05	Mycobacterium tuberculosis	S	S	S	S	S	S	S	S	S	S	S	S	0	Positive	Negative
763	1	Male	34	bronchoscopy fluid	2017-03-17 11:32:17	Mycobacterium tuberculosis	S	S	S	S	S	S	S	S	S	S	S	S	0	#N/A	#N/A
764	1	Female	26	sputum	2017-02-04 10:35:29	Mycobacterium tuberculosis	S	S	S	S	S	S	S	S	S	S	S	S	1	#N/A	#N/A
765	1	Male	71	sputum	2017-05-16 14:46:14	Mycobacterium tuberculosis	S	R	S	S	S	S	S	S	S	S	S	S	1	#N/A	#N/A
766	2	Female	36	sputum	2017-06-24 10:12:02	Mycobacterium tuberculosis	S	S	S	S	S	S	S	S	S	S	S	S	0	#N/A	#N/A
767	1	Male	46	bronchoscopy fluid	20160701-20161231	Mycobacterium tuberculosis	S	S	S	S	S	S	S	S	S	S	S	S	0	#N/A	#N/A
768	1	Male	53	sputum	2017-05-16 14:48:50	Mycobacterium tuberculosis	S	S	S	S	S	S	S	S	S	S	S	S	1	#N/A	#N/A
769	1	Male	77	sputum	2017-02-10 13:50:45	Mycobacterium tuberculosis	S	S	S	S	S	S	S	S	S	S	S	S	0	#N/A	#N/A
770	1	Female	20	bronchoscopy fluid	20160701-20161231	Mycobacterium tuberculosis	S	R	S	S	S	S	S	S	S	S	S	S	0	#N/A	#N/A
771	1	Male	52	sputum	20160701-20161231	Mycobacterium tuberculosis	S	S	S	S	S	S	S	S	S	S	S	S	1	#N/A	#N/A
772	2	Male	68	sputum	2017-05-16 14:23:39	Mycobacterium tuberculosis	S	S	S	S	S	S	S	S	S	S	S	S	1	#N/A	#N/A
773	1	Male	71	sputum	20160701-20161231	Mycobacterium tuberculosis	S	S	S	S	S	S	S	S	S	S	S	S	0	#N/A	#N/A
774	1	Female	19	sputum	20160701-20161231	Mycobacterium tuberculosis	S	S	S	S	S	S	S	S	S	S	S	S	0	#N/A	#N/A
775	1	Male	24	sputum	2017-05-18 10:39:52	Mycobacterium tuberculosis	S	S	S	S	R	R	S	S	S	R	S	S	0	Negative	Negative
776	2	Male	64	sputum	2017-06-23 14:47:31	Mycobacterium tuberculosis	S	S	R	S	S	S	S	S	S	S	R	S	1	#N/A	#N/A
777	1	Male	74	sputum	2017-04-11 11:21:04	Mycobacterium tuberculosis	S	S	S	S	S	S	S	S	S	S	S	S	0	#N/A	#N/A
778	1	Female	86	sputum	20160701-20161231	Mycobacterium tuberculosis	S	R	S	S	S	S	S	S	S	S	S	S	0	#N/A	#N/A
779	1	Female	28	bronchoscopy fluid	2017-02-06 10:20:45	Mycobacterium tuberculosis	S	S	S	S	S	S	S	S	S	S	S	S	0	#N/A	#N/A
780	1	Male	19	sputum	2017-02-03 11:30:45	Mycobacterium tuberculosis	S	S	S	S	R	R	S	S	S	R	S	S	0	#N/A	#N/A
781	1	Male	20	sputum	20160701-20161231	Mycobacterium tuberculosis	R	R	R	R	S	S	S	S	R	S	R	S	1	#N/A	#N/A
782	1	Male	56	sputum	20160701-20161231	Mycobacterium tuberculosis	S	R	S	S	S	S	S	S	S	S	S	S	0	#N/A	#N/A
783	1	Female	14	sputum	20160701-20161231	Mycobacterium tuberculosis	S	S	S	S	S	S	S	S	S	S	S	S	0	#N/A	#N/A
784	1	Male	25	sputum	20160701-20161231	Mycobacterium tuberculosis	R	R	R	S	S	S	S	S	S	S	R	S	0	#N/A	#N/A
785	1	Female	20	sputum	20160701-20161231	Mycobacterium tuberculosis	S	S	S	S	S	S	S	S	S	S	S	S	0	#N/A	#N/A
786	1	Female	18	sputum	2017-05-18 10:31:31	Mycobacterium tuberculosis	S	S	S	S	S	S	S	S	S	S	S	S	0	Positive	Negative
787	1	Male	19	bronchoscopy fluid	20160701-20161231	Mycobacterium tuberculosis	S	S	S	S	S	S	S	S	S	S	S	S	0	#N/A	#N/A
788	1	Male	49	sputum	2017-04-17 11:39:21	Mycobacterium tuberculosis	S	S	S	S	S	S	S	S	S	S	S	S	1	Positive	Negative
789	2	Male	42	sputum	2017-02-06 09:19:20	Mycobacterium tuberculosis	S	S	S	S	S	S	S	S	S	S	S	S	1	Positive	Negative
790	1	Male	20	bronchoscopy fluid	2017-04-11 14:00:23	Mycobacterium tuberculosis	S	S	S	S	S	S	S	S	S	S	S	S	0	Positive	Negative
791	1	Male	53	sputum	20160701-20161231	Mycobacterium tuberculosis	S	S	S	S	S	S	S	S	S	S	S	S	0	#N/A	#N/A
792	1	Male	55	sputum	20160701-20161231	Mycobacterium tuberculosis	S	R	S	S	S	S	S	S	S	S	S	S	0	#N/A	#N/A
793	1	Male	22	sputum	20160701-20161231	Mycobacterium tuberculosis	S	S	S	S	S	S	S	S	S	S	S	S	0	#N/A	#N/A
794	1	Male	17	sputum	2017-03-20 11:02:29	Mycobacterium tuberculosis	S	R	R	S	S	S	S	S	S	S	R	S	0	Positive	Positive
795	1	Male	57	sputum	20160701-20161231	Mycobacterium tuberculosis	S	S	S	S	S	S	S	S	S	S	S	S	0	#N/A	#N/A
796	1	Male	29	sputum	2017-06-19 14:13:45	Mycobacterium tuberculosis	S	S	S	S	S	S	S	S	S	S	S	S	0	Negative	Negative
797	1	Male	52	sputum	20160701-20161231	Mycobacterium tuberculosis	S	R	S	S	S	S	S	S	S	S	S	S	1	#N/A	#N/A
798	1	Male	68	sputum	2017-03-23 10:58:55	Mycobacterium tuberculosis	S	S	S	S	S	S	S	S	S	S	S	S	0	Positive	Negative
799	1	Male	58	sputum	20160701-20161231	Mycobacterium tuberculosis	S	S	S	S	S	S	S	S	S	S	S	S	0	Negative	Negative
800	1	Male	63	sputum	2017-04-17 15:03:36	Mycobacterium tuberculosis	S	S	S	S	S	S	S	S	S	S	S	S	1	Positive	Negative
801	1	Male	19	sputum	2017-05-08 14:49:37	Mycobacterium tuberculosis	S	S	S	S	S	S	S	S	S	S	S	S	0	Positive	Negative
802	1	Male	45	sputum	20160701-20161231	Mycobacterium tuberculosis	S	S	S	S	S	S	S	S	S	S	S	S	0	#N/A	#N/A
803	1	Female	20	sputum	20160701-20161231	Mycobacterium tuberculosis	S	S	S	S	S	S	S	S	S	S	S	S	1	#N/A	#N/A
804	1	Female	37	sputum	20160701-20161231	Mycobacterium tuberculosis	R	R	R	S	S	S	S	S	S	S	R	S	1	Negative	Negative
805	1	Male	71	sputum	20160701-20161231	Mycobacterium tuberculosis	S	S	S	S	S	S	S	S	S	S	S	S	0	#N/A	#N/A
806	1	Male	4	sputum	2017-03-30 11:31:56	Mycobacterium tuberculosis	S	S	S	S	S	S	S	S	S	S	S	S	0	Positive	Negative
807	1	Female	27	sputum	20160701-20161231	Mycobacterium tuberculosis	S	S	S	S	S	S	S	S	S	S	S	S	0	Negative	Negative
808	1	Female	16	sputum	20160701-20161231	Mycobacterium tuberculosis	S	S	S	S	S	S	S	S	S	S	S	S	0	#N/A	#N/A
809	1	Female	25	sputum	20160701-20161231	Mycobacterium tuberculosis	S	S	S	S	S	S	S	S	S	S	S	S	0	#N/A	#N/A
810	1	Female	46	sputum	20160701-20161231	Mycobacterium tuberculosis	S	S	S	S	S	S	S	S	S	S	S	S	0	#N/A	#N/A
811	1	Male	31	sputum	2017-04-26 09:51:37	Mycobacterium tuberculosis	S	S	S	S	S	S	S	S	S	S	S	S	0	Positive	Negative
812	1	Female	33	bronchoscopy fluid	2017-03-20 10:49:42	Mycobacterium tuberculosis	S	S	S	S	S	S	S	S	S	S	S	S	0	#N/A	#N/A
813	1	Female	37	sputum	2017-03-17 09:29:35	Mycobacterium tuberculosis	S	S	S	S	S	S	S	S	S	S	S	S	0	Positive	Negative
814	1	Female	23	sputum	20160701-20161231	Mycobacterium tuberculosis	S	R	S	R	S	S	S	R	S	S	S	S	0	#N/A	#N/A
815	1	Male	73	sputum	2017-06-15 11:24:17	Mycobacterium tuberculosis	S	R	S	S	S	S	S	S	S	S	S	S	0	#N/A	#N/A
816	2	Male	14	sputum	2017-03-13 09:38:16	Mycobacterium tuberculosis	S	S	S	S	S	S	S	S	S	S	S	S	0	#N/A	#N/A
817	2	Female	29	sputum	20160701-20161231	Mycobacterium tuberculosis	S	S	S	S	S	S	S	S	S	S	S	S	0	#N/A	#N/A
818	1	Male	27	sputum	2017-06-02 11:11:01	Mycobacterium tuberculosis	S	S	S	S	S	S	S	S	S	S	S	S	0	Negative	Negative
819	2	Male	72	sputum	2017-03-07 09:43:29	Mycobacterium tuberculosis	S	S	S	S	S	S	S	S	S	S	S	S	1	Positive	Negative
820	1	Male	38	sputum	2017-06-30 11:34:14	Mycobacterium tuberculosis	S	S	S	S	S	S	S	S	S	S	S	S	0	Negative	Negative
821	1	Female	29	sputum	20160701-20161231	Mycobacterium tuberculosis	S	S	S	S	R	R	S	S	S	R	S	S	0	#N/A	#N/A
822	1	Male	27	bronchoscopy fluid	20160701-20161231	Mycobacterium tuberculosis	S	S	S	S	S	S	S	S	S	S	S	S	0	Negative	Negative
823	1	Male	58	sputum	2017-07-03 14:08:56	Mycobacterium tuberculosis	S	S	S	S	S	S	S	S	S	S	S	S	0	Positive	Negative
824	1	Male	17	sputum	2017-04-25 10:43:42	Mycobacterium tuberculosis	S	S	S	S	S	S	S	S	S	S	S	S	0	Negative	Negative
825	1	Male	18	bronchoscopy fluid	20160701-20161231	Mycobacterium tuberculosis	S	S	S	S	S	S	S	S	S	S	S	S	0	#N/A	#N/A
826	1	Male	23	sputum	2017-05-27 11:06:54	Mycobacterium tuberculosis	R	R	R	S	S	S	S	S	S	S	R	S	0	Negative	Negative
827	1	Male	58	sputum	20160701-20161231	Mycobacterium tuberculosis	S	S	S	S	S	S	S	S	S	S	S	S	1	#N/A	#N/A
828	1	Female	36	sputum	20160701-20161231	Mycobacterium tuberculosis	S	S	S	S	S	S	S	S	S	S	S	S	0	#N/A	#N/A
829	2	Female	24	sputum	2017-06-15 10:37:05	Mycobacterium tuberculosis	S	R	S	S	S	S	S	S	S	S	S	S	0	Positive	Negative
830	1	Male	63	sputum	2017-05-10 10:42:23	Mycobacterium tuberculosis	R	R	R	S	S	S	S	S	S	S	S	S	0	Positive	Positive
831	1	Male	17	sputum	20160701-20161231	Mycobacterium tuberculosis	S	S	S	S	S	S	S	S	S	S	S	S	0	#N/A	#N/A
832	1	Male	40	sputum	20160701-20161231	Mycobacterium tuberculosis	S	S	S	S	S	S	S	S	S	S	S	S	0	#N/A	#N/A
833	2	Male	60	sputum	20160701-20161231	Mycobacterium tuberculosis	S	S	S	S	S	S	S	S	S	S	S	S	0	#N/A	#N/A
834	1	Male	30	sputum	20160701-20161231	Mycobacterium tuberculosis	S	S	S	S	S	S	S	S	S	S	S	S	0	Positive	Negative
835	1	Female	86	sputum	2017-07-18 10:50:35	Mycobacterium tuberculosis	S	S	S	S	S	S	S	S	S	S	S	S	1	#N/A	#N/A
836	1	Female	78	sputum	20160701-20161231	Mycobacterium tuberculosis	S	S	S	S	S	S	S	S	S	S	S	S	0	#N/A	#N/A
837	2	Male	50	sputum	20160701-20161231	Mycobacterium tuberculosis	S	S	S	S	S	S	S	S	S	S	S	S	0	#N/A	#N/A
838	1	Male	66	sputum	20160701-20161231	Mycobacterium tuberculosis	R	S	S	S	S	S	S	S	S	S	S	S	0	#N/A	#N/A
839	1	Female	75	sputum	2017-05-25 14:30:34	Mycobacterium tuberculosis	S	S	S	S	S	S	S	S	S	S	S	S	0	#N/A	#N/A
840	1	Male	48	sputum	20160701-20161231	Mycobacterium tuberculosis	R	R	R	S	S	S	S	S	S	S	R	S	1	#N/A	#N/A
841	2	Male	50	sputum	20160701-20161231	Mycobacterium tuberculosis	R	R	R	S	S	S	S	S	S	S	S	S	1	#N/A	#N/A
842	1	Male	50	sputum	2017-06-21 14:13:01	Mycobacterium tuberculosis	S	S	S	S	S	S	S	S	S	S	S	S	0	Positive	Negative
843	1	Male	62	sputum	2017-06-30 10:53:37	Mycobacterium tuberculosis	S	R	S	S	S	S	S	S	S	S	S	S	1	Positive	Positive
844	2	Male	72	sputum	20160701-20161231	Mycobacterium tuberculosis	S	S	S	S	S	S	S	S	S	S	S	S	0	#N/A	#N/A
845	1	Male	34	sputum	20160701-20161231	Mycobacterium tuberculosis	S	S	S	S	S	S	S	S	S	S	S	S	1	#N/A	#N/A
846	1	Male	22	bronchoscopy fluid	2017-04-11 14:07:59	Mycobacterium tuberculosis	S	R	R	S	R	R	S	S	S	R	S	S	0	Positive	Positive
847	1	Male	49	sputum	2017-04-19 09:49:38	Mycobacterium tuberculosis	S	S	S	S	S	S	S	S	S	S	S	S	0	Positive	Negative
848	2	Male	19	sputum	2017-04-11 15:10:02	Mycobacterium tuberculosis	R	R	R	S	S	S	S	S	S	S	S	S	1	#N/A	#N/A
849	1	Male	64	sputum	20160701-20161231	Mycobacterium tuberculosis	S	R	R	S	S	S	S	S	S	S	S	S	1	#N/A	#N/A
850	1	Female	25	bronchoscopy fluid	2017-06-22 10:44:29	Mycobacterium tuberculosis	S	S	S	S	S	S	S	S	S	S	S	S	0	#N/A	#N/A
851	1	Male	32	sputum	20160701-20161231	Mycobacterium tuberculosis	R	R	R	S	R	S	R	S	S	R	R	R	1	#N/A	#N/A
852	1	Male	66	sputum	2017-04-04 11:26:18	Mycobacterium tuberculosis	R	S	S	S	S	S	S	S	S	S	S	S	1	Positive	Negative
853	2	Female	71	sputum	2017-07-03 14:44:59	Mycobacterium tuberculosis	S	R	S	S	S	S	S	S	S	S	S	S	0	#N/A	#N/A
854	1	Female	63	sputum	2017-02-24 14:08:09	Mycobacterium tuberculosis	S	S	S	S	S	S	S	S	S	S	S	S	0	#N/A	#N/A
855	1	Male	52	bronchoscopy fluid	2017-06-15 11:40:47	Mycobacterium tuberculosis	S	S	S	S	S	S	S	S	S	S	S	S	0	#N/A	#N/A
856	1	Male	20	sputum	2017-06-05 10:18:56	Mycobacterium tuberculosis	S	S	S	S	S	S	S	S	S	S	S	S	1	Positive	Negative
857	1	Male	27	sputum	2017-06-08 14:46:21	Mycobacterium tuberculosis	S	S	S	S	S	S	S	S	S	S	S	S	1	Positive	Negative
858	1	Male	28	bronchoscopy fluid	2017-06-21 13:36:22	Mycobacterium tuberculosis	S	S	S	S	S	S	S	S	R	S	S	S	0	#N/A	#N/A
859	1	Male	39	sputum	2017-08-07 11:03:31	Mycobacterium tuberculosis	S	S	S	S	S	S	S	S	S	S	S	S	0	#N/A	#N/A
860	1	Female	77	sputum	20160701-20161231	Mycobacterium tuberculosis	S	S	S	S	S	S	S	S	S	S	S	S	0	#N/A	#N/A
861	1	Male	47	sputum	2017-05-18 09:12:36	Mycobacterium tuberculosis	S	S	S	S	S	S	S	S	S	S	S	S	0	Positive	Negative
862	1	Female	18	bronchoscopy fluid	20160701-20161231	Mycobacterium tuberculosis	S	R	S	S	S	S	S	S	S	S	S	S	1	#N/A	#N/A
863	1	Female	39	sputum	20160701-20161231	Mycobacterium tuberculosis	S	S	S	S	S	S	S	S	S	S	S	S	1	#N/A	#N/A
864	1	Female	63	sputum	20160701-20161231	Mycobacterium tuberculosis	S	S	S	S	S	S	S	S	S	S	S	S	1	#N/A	#N/A
865	1	Male	54	bronchoscopy fluid	2017-08-03 14:41:59	Mycobacterium tuberculosis	S	S	S	S	S	S	S	S	S	S	S	S	0	Positive	Negative
866	1	Male	36	sputum	2017-05-17 11:01:00	Mycobacterium tuberculosis	S	S	S	S	S	S	S	S	S	S	S	S	1	Negative	Negative
867	1	Male	41	sputum	20160701-20161231	Mycobacterium tuberculosis	S	S	S	S	S	S	S	S	S	S	S	S	0	#N/A	#N/A
868	1	Male	61	sputum	2017-02-06 11:36:06	Mycobacterium tuberculosis	S	S	S	S	S	S	S	S	S	S	S	S	0	#N/A	#N/A
869	1	Male	28	bronchoscopy fluid	20160701-20161231	Mycobacterium tuberculosis	S	R	S	S	R	R	S	S	S	R	S	S	0	#N/A	#N/A
870	2	Male	16	bronchoscopy fluid	2017-02-06 10:52:57	Mycobacterium tuberculosis	S	S	S	S	S	S	S	S	S	S	S	S	0	#N/A	#N/A
871	2	Male	55	sputum	2017-05-25 09:38:55	Mycobacterium tuberculosis	S	R	S	S	S	S	S	S	S	S	S	S	0	Positive	Negative
872	2	Male	22	sputum	20160701-20161231	Mycobacterium tuberculosis	S	S	S	S	S	S	S	S	S	S	S	S	0	#N/A	#N/A
873	1	Male	52	bronchoscopy fluid	2017-06-05 10:04:20	Mycobacterium tuberculosis	S	S	S	S	S	S	S	S	S	S	S	S	0	Positive	Negative
874	1	Female	20	bronchoscopy fluid	2017-05-23 10:44:25	Mycobacterium tuberculosis	S	S	S	S	S	S	S	S	S	S	S	S	0	Positive	Negative
875	1	Female	40	sputum	20160701-20161231	Mycobacterium tuberculosis	S	S	S	S	S	S	S	S	S	S	S	S	1	#N/A	#N/A
876	1	Female	16	sputum	2017-02-06 14:17:39	Mycobacterium tuberculosis	S	S	S	S	S	S	S	S	S	S	S	S	0	#N/A	#N/A
877	1	Male	41	sputum	20160701-20161231	Mycobacterium tuberculosis	R	R	S	S	S	S	S	S	S	S	S	S	0	#N/A	#N/A
878	1	Female	19	sputum	20160701-20161231	Mycobacterium tuberculosis	S	S	S	S	S	S	S	S	S	S	S	S	0	#N/A	#N/A
879	1	Female	13	sputum	20160701-20161231	Mycobacterium tuberculosis	S	S	S	S	S	S	S	S	S	S	S	S	0	#N/A	#N/A
880	1	Male	29	sputum	20160701-20161231	Mycobacterium tuberculosis	S	R	S	S	S	S	S	S	S	S	S	S	0	#N/A	#N/A
881	1	Female	61	sputum	2017-02-27 13:54:42	Mycobacterium tuberculosis	R	R	R	S	S	S	S	S	S	S	S	S	1	Positive	Positive
882	1	Female	54	sputum	2017-04-24 14:46:20	Mycobacterium tuberculosis	S	S	S	S	S	S	S	S	S	S	S	S	0	Positive	Negative
883	1	Female	17	sputum	2017-06-05 11:31:07	Mycobacterium tuberculosis	R	S	S	S	S	S	S	S	S	S	S	S	0	Positive	Negative
884	1	Female	24	sputum	2017-06-05 09:34:35	Mycobacterium tuberculosis	S	S	S	S	S	S	S	S	S	S	S	S	0	Positive	Negative
885	1	Female	61	sputum	20160701-20161231	Mycobacterium tuberculosis	S	S	S	S	S	S	S	S	S	S	S	S	0	#N/A	#N/A
886	2	Male	55	sputum	2017-07-04 10:43:19	Mycobacterium tuberculosis	S	R	R	S	R	R	S	S	S	R	R	S	1	#N/A	#N/A
887	1	Male	20	sputum	2017-08-07 11:11:34	Mycobacterium tuberculosis	R	S	S	S	S	S	S	S	S	S	S	S	0	Positive	Negative
888	1	Female	26	bronchoscopy fluid	20160701-20161231	Mycobacterium tuberculosis	R	R	R	S	S	S	S	S	S	S	S	S	0	#N/A	#N/A
889	1	Male	6	sputum	2017-02-03 09:23:34	Mycobacterium tuberculosis	S	S	S	S	S	S	S	S	S	S	S	S	0	#N/A	#N/A
890	1	Male	22	sputum	2017-06-21 10:14:59	Mycobacterium tuberculosis	S	S	R	S	S	S	S	S	S	S	R	S	1	Positive	Positive
891	1	Male	53	sputum	2017-05-30 11:18:19	Mycobacterium tuberculosis	S	R	R	S	R	S	S	S	S	R	S	S	0	#N/A	#N/A
892	2	Female	23	sputum	2017-05-25 09:37:44	Mycobacterium tuberculosis	S	S	S	S	S	S	S	S	S	S	S	S	0	Negative	Negative
893	2	Male	44	sputum	2017-02-03 10:29:17	Mycobacterium tuberculosis	S	S	S	S	S	S	S	S	S	S	S	S	0	Positive	Negative
894	1	Male	18	bronchoscopy fluid	20160701-20161231	Mycobacterium tuberculosis	S	S	S	S	S	S	S	S	S	S	S	S	0	#N/A	#N/A
895	1	Female	12	sputum	20160701-20161231	Mycobacterium tuberculosis	S	S	S	S	S	S	S	S	S	S	S	S	0	#N/A	#N/A
896	1	Male	24	bronchoscopy fluid	2017-05-09 11:31:40	Mycobacterium tuberculosis	R	R	R	S	R	S	S	S	S	S	R	S	0	Negative	Negative
897	1	Female	13	sputum	20160701-20161231	Mycobacterium tuberculosis	S	S	S	S	S	S	S	S	S	S	S	S	0	#N/A	#N/A
898	1	Male	58	sputum	2017-05-23 09:35:15	Mycobacterium tuberculosis	S	S	R	S	S	S	S	S	S	S	R	S	0	Positive	Positive
899	2	Male	66	sputum	2017-03-24 10:53:13	Mycobacterium tuberculosis	S	S	S	S	S	S	S	S	S	S	S	S	0	#N/A	#N/A
900	1	Male	48	sputum	2017-06-28 10:24:46	Mycobacterium tuberculosis	S	R	R	S	S	S	S	S	S	S	R	S	1	Positive	Positive
901	1	Male	47	sputum	2017-06-05 14:34:52	Mycobacterium tuberculosis	R	R	R	S	S	S	S	S	S	S	R	S	1	Positive	Positive
902	1	Male	69	sputum	20160701-20161231	Mycobacterium tuberculosis	S	S	S	S	S	S	S	S	S	S	S	S	1	#N/A	#N/A
903	2	Male	43	bronchoscopy fluid	20160701-20161231	Mycobacterium tuberculosis	R	R	R	S	R	R	R	S	S	R	R	R	0	Positive	Positive
904	1	Female	30	bronchoscopy fluid	2017-06-08 14:33:31	Mycobacterium tuberculosis	S	S	S	S	S	S	S	S	S	S	S	S	0	Negative	Negative
905	2	Male	64	sputum	2017-02-06 10:38:20	Mycobacterium tuberculosis	S	S	S	S	S	S	S	S	S	S	S	S	1	#N/A	#N/A
906	1	Female	62	sputum	20160701-20161231	Mycobacterium tuberculosis	R	R	R	S	R	S	S	S	S	S	S	S	0	#N/A	#N/A
907	1	Female	42	bronchoscopy fluid	2017-07-03 10:52:56	Mycobacterium tuberculosis	R	R	R	S	R	R	S	S	S	R	R	S	0	Positive	Positive
908	1	Male	36	sputum	20160701-20161231	Mycobacterium tuberculosis	S	S	S	S	S	S	S	S	S	S	S	S	1	#N/A	#N/A
909	1	Female	65	sputum	20160701-20161231	Mycobacterium tuberculosis	S	R	S	S	S	S	S	S	S	S	S	S	0	#N/A	#N/A
910	1	Female	24	bronchoscopy fluid	20160701-20161231	Mycobacterium tuberculosis	S	S	S	S	S	S	S	S	S	S	S	S	0	#N/A	#N/A
911	1	Male	52	sputum	20160701-20161231	Mycobacterium tuberculosis	S	S	S	S	S	S	S	S	S	S	S	S	0	#N/A	#N/A
912	2	Male	82	sputum	20160701-20161231	Mycobacterium tuberculosis	S	S	S	S	S	S	S	S	S	S	S	S	1	#N/A	#N/A
913	2	Female	29	bronchoscopy fluid	2017-07-18 11:23:56	Mycobacterium tuberculosis	R	R	R	S	R	S	R	S	S	R	R	R	0	Positive	Positive
914	2	Male	42	bronchoscopy fluid	20160701-20161231	Mycobacterium tuberculosis	S	S	S	S	S	S	S	S	S	S	S	S	0	#N/A	#N/A
915	1	Male	63	sputum	2017-07-05 09:21:10	Mycobacterium tuberculosis	S	S	S	S	S	S	S	S	S	S	S	S	0	#N/A	#N/A
916	1	Male	58	sputum	2017-02-27 14:13:19	Mycobacterium tuberculosis	S	S	S	S	S	S	S	S	S	S	S	S	1	#N/A	#N/A
917	1	Female	28	sputum	2017-02-27 10:47:08	Mycobacterium tuberculosis	R	S	S	S	S	S	S	S	S	S	S	S	1	#N/A	#N/A
918	1	Male	39	sputum	20160701-20161231	Mycobacterium tuberculosis	S	S	S	S	S	S	S	S	S	S	S	S	0	#N/A	#N/A
919	1	Male	61	sputum	20160701-20161231	Mycobacterium tuberculosis	S	S	S	S	S	S	S	S	S	S	S	S	1	#N/A	#N/A
920	1	Male	58	bronchoscopy fluid	2017-05-25 10:41:18	Mycobacterium tuberculosis	S	R	R	S	R	S	S	S	S	R	R	S	1	Positive	Positive
921	1	Male	22	sputum	2017-06-26 09:27:24	Mycobacterium tuberculosis	S	S	S	S	S	S	S	S	S	S	S	S	0	Positive	Negative
922	1	Male	26	sputum	2017-06-19 13:40:00	Mycobacterium tuberculosis	S	S	S	S	S	S	S	S	S	S	S	S	0	#N/A	#N/A
923	1	Male	27	sputum	20160701-20161231	Mycobacterium tuberculosis	S	S	S	S	S	S	S	S	S	S	S	S	0	#N/A	#N/A
924	1	Male	20	bronchoscopy fluid	20160701-20161231	Mycobacterium tuberculosis	S	R	R	S	S	S	S	S	S	S	R	S	0	#N/A	#N/A
925	1	Male	86	sputum	2017-02-09 08:56:45	Mycobacterium tuberculosis	S	S	S	S	S	S	S	S	S	S	S	S	1	#N/A	#N/A
926	2	Female	49	sputum	2017-02-03 09:17:30	Mycobacterium tuberculosis	S	S	S	S	S	S	S	S	S	S	S	S	1	Negative	Negative
927	2	Male	51	bronchoscopy fluid	2017-06-23 11:23:41	Mycobacterium tuberculosis	S	S	S	S	S	S	S	S	S	S	S	S	0	Positive	Negative
928	1	Female	20	sputum	2017-07-12 09:30:30	Mycobacterium tuberculosis	S	S	S	S	S	S	S	S	S	S	S	S	0	Positive	Negative
929	1	Male	69	sputum	2017-06-08 11:00:14	Mycobacterium tuberculosis	S	S	S	S	S	S	S	S	S	S	S	S	1	Positive	Negative
930	1	Male	42	bronchoscopy fluid	20160701-20161231	Mycobacterium tuberculosis	S	S	S	S	S	S	S	S	S	S	S	S	0	#N/A	#N/A
931	2	Male	23	sputum	2017-02-06 09:51:04	Mycobacterium tuberculosis	S	S	S	S	S	S	S	S	S	S	S	S	1	#N/A	#N/A
932	1	Male	63	sputum	2017-06-23 10:04:52	Mycobacterium tuberculosis	S	S	S	S	S	S	S	S	S	S	S	S	1	Positive	Negative
933	1	Female	45	bronchoscopy fluid	2017-02-09 11:30:44	Mycobacterium tuberculosis	S	S	S	S	S	S	S	S	S	S	S	S	0	#N/A	#N/A
934	2	Female	37	sputum	20160701-20161231	Mycobacterium tuberculosis	S	S	S	S	S	S	S	S	S	S	S	S	0	#N/A	#N/A
935	1	Male	39	sputum	20160701-20161231	Mycobacterium tuberculosis	R	R	R	R	R	R	S	S	R	R	R	S	1	#N/A	#N/A
936	1	Male	44	bronchoscopy fluid	2017-06-28 09:10:18	Mycobacterium tuberculosis	S	S	S	S	S	S	S	S	S	S	S	S	0	Positive	Negative
937	2	Male	59	bronchoscopy fluid	2017-02-09 14:53:54	Mycobacterium tuberculosis	S	S	S	S	S	S	S	S	S	S	S	S	0	#N/A	#N/A
938	1	Female	21	sputum	20160701-20161231	Mycobacterium tuberculosis	S	S	S	S	S	S	S	S	S	S	S	S	0	#N/A	#N/A
939	1	Female	53	bronchoscopy fluid	2017-02-03 13:51:06	Mycobacterium tuberculosis	S	S	S	S	S	S	S	S	S	S	S	S	0	#N/A	#N/A
940	1	Male	38	bronchoscopy fluid	20160701-20161231	Mycobacterium tuberculosis	S	R	R	S	S	S	S	S	S	S	R	S	0	Positive	Positive
941	1	Female	23	sputum	20160701-20161231	Mycobacterium tuberculosis	S	S	S	S	S	S	S	S	S	S	S	S	1	#N/A	#N/A
942	1	Female	84	sputum	20160701-20161231	Mycobacterium tuberculosis	S	S	S	S	S	S	S	S	S	S	S	S	0	#N/A	#N/A
943	1	Male	54	bronchoscopy fluid	20160701-20161231	Mycobacterium tuberculosis	S	S	S	S	S	S	S	S	S	S	S	S	0	#N/A	#N/A
944	1	Female	87	sputum	2017-04-17 13:40:08	Mycobacterium tuberculosis	S	S	S	S	S	S	S	S	S	S	S	S	0	#N/A	#N/A
945	1	Female	28	bronchoscopy fluid	20160701-20161231	Mycobacterium tuberculosis	S	S	S	S	S	S	S	S	S	S	S	S	0	#N/A	#N/A
946	1	Female	63	sputum	20160701-20161231	Mycobacterium tuberculosis	S	S	S	S	S	S	S	S	S	S	S	S	0	#N/A	#N/A
947	1	Male	25	bronchoscopy fluid	2017-03-28 14:38:07	Mycobacterium tuberculosis	S	S	S	S	S	S	S	S	S	S	S	S	1	Positive	Negative
948	2	Male	61	sputum	2017-06-23 14:30:30	Mycobacterium tuberculosis	S	S	S	S	S	S	S	S	S	S	S	S	1	#N/A	#N/A
949	1	Male	73	sputum	20160701-20161231	Mycobacterium tuberculosis	S	S	S	S	S	S	S	S	S	S	S	S	0	#N/A	#N/A
950	1	Female	67	sputum	2017-07-04 09:50:37	Mycobacterium tuberculosis	S	S	S	S	S	S	S	S	S	S	S	S	0	Positive	Negative
951	1	Male	32	sputum	2017-04-27 11:35:35	Mycobacterium tuberculosis	S	S	S	S	S	S	S	S	S	S	S	S	0	#N/A	#N/A
952	1	Male	9	bronchoscopy fluid	2017-07-12 09:27:53	Mycobacterium tuberculosis	S	S	S	S	S	S	S	S	S	S	S	S	0	Positive	Negative
953	2	Male	44	sputum	2017-02-06 14:24:03	Mycobacterium tuberculosis	S	S	S	S	S	S	S	S	S	S	S	S	1	#N/A	#N/A
954	1	Female	34	bronchoscopy fluid	2017-05-09 11:32:22	Mycobacterium tuberculosis	S	S	S	S	S	S	S	S	S	S	S	S	0	Positive	Negative
955	1	Female	39	bronchoscopy fluid	20160701-20161231	Mycobacterium tuberculosis	S	R	R	S	R	R	S	S	S	R	S	S	0	#N/A	#N/A
956	1	Male	16	bronchoscopy fluid	2017-06-05 11:39:27	Mycobacterium tuberculosis	S	S	S	S	S	S	S	S	S	S	S	S	0	#N/A	#N/A
957	1	Male	41	sputum	20160701-20161231	Mycobacterium tuberculosis	S	S	S	S	S	S	S	S	S	S	S	S	0	#N/A	#N/A
958	1	Female	30	sputum	20160701-20161231	Mycobacterium tuberculosis	S	S	S	S	S	S	S	S	S	S	S	S	0	#N/A	#N/A
959	1	Male	70	sputum	20160701-20161231	Mycobacterium tuberculosis	S	S	S	S	S	S	S	S	S	S	S	S	1	#N/A	#N/A
960	1	Male	28	sputum	2017-06-21 14:21:09	Mycobacterium tuberculosis	S	S	S	S	S	S	S	S	S	S	S	S	0	Negative	Negative
961	2	Male	45	sputum	20160701-20161231	Mycobacterium tuberculosis	S	S	S	S	S	S	S	S	S	S	S	S	0	#N/A	#N/A
962	2	Male	40	sputum	20160701-20161231	Mycobacterium tuberculosis	R	R	R	S	S	S	S	S	S	S	S	S	0	#N/A	#N/A
963	1	Male	44	bronchoscopy fluid	2017-06-27 10:16:42	Mycobacterium tuberculosis	S	S	S	S	S	S	S	S	S	S	S	S	0	Positive	Negative
964	1	Male	32	sputum	2017-04-20 15:07:06	Mycobacterium tuberculosis	S	S	S	S	S	S	S	S	S	S	S	S	1	Positive	Negative
965	2	Female	14	sputum	2017-06-02 11:09:55	Mycobacterium tuberculosis	S	S	S	S	S	S	S	S	S	S	S	S	0	Positive	Negative
966	1	Male	57	sputum	2017-02-06 11:22:55	Mycobacterium tuberculosis	S	S	S	S	S	S	S	S	S	S	S	S	0	#N/A	#N/A
967	1	Male	36	sputum	20160701-20161231	Mycobacterium tuberculosis	S	S	S	S	S	S	S	S	S	S	S	S	1	#N/A	#N/A
968	2	Male	15	bronchoscopy fluid	20160701-20161231	Mycobacterium tuberculosis	S	S	S	S	S	S	S	S	S	S	S	S	0	#N/A	#N/A
969	1	Female	20	sputum	20160701-20161231	Mycobacterium tuberculosis	S	S	S	S	S	S	S	S	S	S	S	S	0	#N/A	#N/A
970	1	Male	21	sputum	2017-06-19 10:09:35	Mycobacterium tuberculosis	S	S	S	S	S	S	S	S	S	S	S	S	0	#N/A	#N/A
971	1	Male	9	bronchoscopy fluid	2017-05-22 14:47:06	Mycobacterium tuberculosis	S	S	R	S	S	S	S	S	S	S	R	S	0	Negative	Negative
972	1	Female	33	sputum	20160701-20161231	Mycobacterium tuberculosis	S	R	R	S	S	S	S	S	S	S	S	S	1	#N/A	#N/A
973	1	Male	75	sputum	20160701-20161231	Mycobacterium tuberculosis	S	S	S	S	S	S	S	S	S	S	S	S	0	#N/A	#N/A
974	1	Male	19	sputum	20160701-20161231	Mycobacterium tuberculosis	S	S	S	S	S	S	S	S	S	S	S	S	0	#N/A	#N/A
975	1	Female	41	sputum	2017-07-03 11:25:55	Mycobacterium tuberculosis	S	S	S	S	S	S	S	S	S	S	S	S	0	Positive	Negative
976	2	Male	52	sputum	20160701-20161231	Mycobacterium tuberculosis	S	R	R	S	R	R	S	S	R	R	R	S	1	#N/A	#N/A
977	1	Male	66	bronchoscopy fluid	2017-05-18 09:36:29	Mycobacterium tuberculosis	S	R	S	S	S	S	S	S	S	S	S	S	0	Positive	Negative
978	2	Female	41	sputum	2017-04-17 14:48:12	Mycobacterium tuberculosis	R	R	S	S	R	R	R	S	S	R	S	R	0	#N/A	#N/A
979	1	Male	68	sputum	20160701-20161231	Mycobacterium tuberculosis	S	S	S	S	S	S	S	S	S	S	S	S	1	#N/A	#N/A
980	1	Male	45	sputum	20160701-20161231	Mycobacterium tuberculosis	S	R	S	S	S	S	S	S	R	S	S	S	1	#N/A	#N/A
981	2	Male	29	sputum	20160701-20161231	Mycobacterium tuberculosis	R	R	R	S	R	R	S	S	S	R	S	S	1	#N/A	#N/A
982	2	Female	61	sputum	2017-03-20 10:28:12	Mycobacterium tuberculosis	S	S	S	S	S	S	S	S	S	S	S	S	0	Positive	Negative
983	1	Male	34	bronchoscopy fluid	2017-02-27 15:00:03	Mycobacterium tuberculosis	S	S	S	S	S	S	S	S	S	S	S	S	0	Negative	Negative
984	2	Male	59	sputum	20160701-20161231	Mycobacterium tuberculosis	S	R	S	S	S	S	S	S	S	S	S	S	1	#N/A	#N/A
985	1	Female	13	sputum	20160701-20161231	Mycobacterium tuberculosis	S	S	S	S	S	S	S	S	S	S	S	S	1	#N/A	#N/A
986	1	Male	65	sputum	2017-07-11 09:19:33	Mycobacterium tuberculosis	S	R	S	S	S	S	S	S	S	S	S	S	0	Positive	0
987	2	Female	24	bronchoscopy fluid	20160701-20161231	Mycobacterium tuberculosis	S	S	S	S	S	S	S	S	S	S	S	S	0	#N/A	#N/A
988	1	Female	78	sputum	2017-06-23 11:30:37	Mycobacterium tuberculosis	S	S	S	S	R	R	S	S	S	R	S	S	0	Positive	Negative
989	1	Male	5	sputum	2017-04-26 09:07:01	Mycobacterium tuberculosis	S	S	S	S	S	S	S	S	S	S	S	S	0	Positive	Negative
990	1	Male	59	sputum	2017-06-23 10:32:49	Mycobacterium tuberculosis	S	R	R	S	S	S	S	S	S	S	R	S	0	Negative	Negative
991	1	Female	22	sputum	2017-02-06 11:34:49	Mycobacterium tuberculosis	S	S	S	S	S	S	S	S	S	S	S	S	0	#N/A	#N/A
992	1	Female	80	sputum	20160701-20161231	Mycobacterium tuberculosis	S	R	S	S	S	S	S	S	S	S	S	S	1	#N/A	#N/A
993	2	Male	58	sputum	20160701-20161231	Mycobacterium tuberculosis	S	S	S	S	S	S	S	S	S	S	S	S	0	Positive	Negative
994	2	Female	26	sputum	2017-05-27 11:19:41	Mycobacterium tuberculosis	S	R	R	S	R	R	S	S	S	R	R	S	1	Positive	Positive
995	1	Female	50	sputum	20160701-20161231	Mycobacterium tuberculosis	R	R	S	S	S	S	S	S	S	S	S	S	1	#N/A	#N/A
996	1	Male	59	sputum	20160701-20161231	Mycobacterium tuberculosis	S	S	S	S	S	S	S	S	S	S	S	S	1	#N/A	#N/A
997	1	Male	20	bronchoscopy fluid	20160701-20161231	Mycobacterium tuberculosis	S	S	S	S	S	S	S	S	S	S	S	S	0	#N/A	#N/A
998	2	Male	42	sputum	2017-04-19 09:31:45	Mycobacterium tuberculosis	S	S	S	S	S	S	S	S	S	S	S	S	0	#N/A	#N/A
999	1	Male	72	sputum	2017-06-02 14:55:37	Mycobacterium tuberculosis	S	S	S	S	S	S	S	S	S	S	S	S	0	Positive	Negative
1000	2	Male	42	sputum	2017-07-11 10:05:38	Mycobacterium tuberculosis	R	R	R	S	R	S	S	S	S	R	S	S	1	Positive	Positive
1001	1	Male	78	sputum	2017-05-26 11:24:56	Mycobacterium tuberculosis	S	R	R	S	R	R	S	S	S	R	R	S	0	Negative	Negative
1002	1	Male	26	bronchoscopy fluid	20160701-20161231	Mycobacterium tuberculosis	S	S	S	S	S	S	S	S	S	S	S	S	0	#N/A	#N/A
1003	1	Male	51	bronchoscopy fluid	20160701-20161231	Mycobacterium tuberculosis	S	S	S	S	S	S	S	S	S	S	S	S	0	#N/A	#N/A
1004	1	Female	26	sputum	2017-08-07 10:59:05	Mycobacterium tuberculosis	S	S	S	S	R	S	S	S	S	R	S	S	0	Negative	Negative
1005	1	Male	52	sputum	2017-06-22 10:42:50	Mycobacterium tuberculosis	R	R	R	R	S	S	S	S	S	S	R	S	0	Positive	Positive
1006	1	Male	43	sputum	2017-05-02 13:57:30	Mycobacterium tuberculosis	S	S	S	S	S	S	S	S	S	S	S	S	0	#N/A	#N/A
1007	1	Male	19	sputum	20160701-20161231	Mycobacterium tuberculosis	S	S	S	S	S	S	S	S	S	S	S	S	1	#N/A	#N/A
1008	2	Male	26	sputum	20160701-20161231	Mycobacterium tuberculosis	S	S	S	S	S	S	S	S	S	S	S	S	0	Negative	Negative
1009	1	Male	37	sputum	20160701-20161231	Mycobacterium tuberculosis	S	S	S	S	S	S	S	S	S	S	S	S	1	#N/A	#N/A
1010	1	Female	17	sputum	2017-05-08 14:34:19	Mycobacterium tuberculosis	S	S	S	S	S	S	S	S	S	S	S	S	0	Positive	Negative
1011	1	Female	19	sputum	20160701-20161231	Mycobacterium tuberculosis	S	S	S	S	S	S	S	S	S	S	S	S	0	#N/A	#N/A
1012	1	Female	24	sputum	2017-03-23 14:36:44	Mycobacterium tuberculosis	S	S	S	S	S	S	S	S	S	S	S	S	0	Positive	Negative
1013	1	Male	9	sputum	20160701-20161231	Mycobacterium tuberculosis	S	R	S	S	S	S	S	S	S	S	S	S	0	#N/A	#N/A
1014	1	Male	39	sputum	2017-07-25 10:16:45	Mycobacterium tuberculosis	S	S	S	S	S	S	S	S	S	S	S	S	1	Positive	Negative
1015	2	Female	18	sputum	2017-06-28 09:19:51	Mycobacterium tuberculosis	S	S	S	S	S	S	S	S	S	S	S	S	0	Positive	Negative
1016	1	Female	65	sputum	2017-06-23 10:43:19	Mycobacterium tuberculosis	S	S	S	S	S	S	S	S	S	S	S	S	1	Positive	Negative
1017	1	Male	27	bronchoscopy fluid	2017-02-03 08:49:18	Mycobacterium tuberculosis	S	S	S	S	S	S	S	S	S	S	S	S	0	#N/A	#N/A
1018	1	Female	43	bronchoscopy fluid	2017-02-03 13:52:51	Mycobacterium tuberculosis	S	S	S	S	S	S	S	S	S	S	S	S	0	Positive	Negative
1019	1	Male	31	sputum	2017-06-09 10:34:28	Mycobacterium tuberculosis	S	S	S	S	S	S	S	S	S	S	S	S	0	Positive	Negative
1020	1	Male	21	sputum	20160701-20161231	Mycobacterium tuberculosis	S	S	S	S	S	S	S	S	S	S	S	S	1	#N/A	#N/A
1021	1	Female	13	bronchoscopy fluid	20160701-20161231	Mycobacterium tuberculosis	S	R	S	S	S	S	S	S	S	S	S	S	0	#N/A	#N/A
1022	1	Male	26	sputum	20160701-20161231	Mycobacterium tuberculosis	S	S	S	S	S	S	S	S	S	S	S	S	0	#N/A	#N/A
1023	1	Female	21	sputum	2017-05-23 09:57:30	Mycobacterium tuberculosis	S	S	S	S	S	S	S	S	S	S	S	S	1	Positive	Negative
1024	1	Male	16	sputum	2017-06-02 13:44:29	Mycobacterium tuberculosis	S	S	S	S	S	S	S	S	S	S	S	S	1	Positive	Negative
1025	1	Female	21	bronchoscopy fluid	20160701-20161231	Mycobacterium tuberculosis	R	R	R	S	S	S	S	S	S	S	R	S	0	#N/A	#N/A
1026	1	Female	34	sputum	2017-03-03 11:43:07	Mycobacterium tuberculosis	S	S	S	S	S	S	S	S	S	S	S	S	0	Positive	Negative
1027	1	Male	72	sputum	20160701-20161231	Mycobacterium tuberculosis	S	S	S	S	S	S	S	S	S	S	S	S	1	#N/A	#N/A
1028	1	Male	21	sputum	20160701-20161231	Mycobacterium tuberculosis	S	S	S	S	S	S	S	S	S	S	S	S	0	#N/A	#N/A
1029	1	Male	43	bronchoscopy fluid	20160701-20161231	Mycobacterium tuberculosis	S	S	S	S	S	S	S	S	S	S	S	S	0	#N/A	#N/A
1030	1	Male	81	sputum	2017-03-23 14:26:11	Mycobacterium tuberculosis	S	S	S	S	S	S	S	S	S	S	S	S	0	Positive	Negative
1031	1	Female	30	sputum	20160701-20161231	Mycobacterium tuberculosis	S	S	S	S	S	S	S	S	S	S	S	S	0	#N/A	#N/A
1032	1	Female	11	bronchoscopy fluid	20160701-20161231	Mycobacterium tuberculosis	S	S	R	S	S	S	S	S	S	S	R	S	0	#N/A	#N/A
1033	1	Male	40	bronchoscopy fluid	2017-07-03 15:01:32	Mycobacterium tuberculosis	R	S	S	S	S	S	S	S	S	S	S	S	0	Positive	Negative
1034	1	Male	15	sputum	2017-02-03 09:55:57	Mycobacterium tuberculosis	S	S	R	S	S	S	S	S	S	S	R	S	0	#N/A	#N/A
1035	1	Male	34	sputum	20160701-20161231	Mycobacterium tuberculosis	S	S	S	S	S	S	S	S	S	S	S	S	1	#N/A	#N/A
1036	2	Male	75	sputum	20160701-20161231	Mycobacterium tuberculosis	S	R	S	S	S	S	S	S	S	S	S	S	0	#N/A	#N/A
1037	1	Male	41	sputum	2017-02-21 14:18:52	Mycobacterium tuberculosis	S	S	S	S	S	S	S	S	S	S	S	S	0	#N/A	#N/A
1038	1	Male	45	sputum	20160701-20161231	Mycobacterium tuberculosis	S	R	R	S	S	S	S	S	S	S	R	S	1	Positive	Positive
1039	1	Male	30	bronchoscopy fluid	20160701-20161231	Mycobacterium tuberculosis	S	S	S	S	S	S	S	S	S	S	S	S	0	#N/A	#N/A
1040	1	Male	62	sputum	20160701-20161231	Mycobacterium tuberculosis	S	S	S	S	S	S	S	S	S	S	S	S	0	#N/A	#N/A
1041	1	Male	55	sputum	2017-02-03 09:08:52	Mycobacterium tuberculosis	S	S	S	S	S	S	S	S	S	S	S	S	1	#N/A	#N/A
1042	1	Male	67	sputum	20160701-20161231	Mycobacterium tuberculosis	S	S	S	S	R	R	S	S	S	R	S	S	1	#N/A	#N/A
1043	2	Male	52	sputum	2017-05-10 10:28:57	Mycobacterium tuberculosis	S	S	S	S	S	S	S	S	S	S	S	S	1	Positive	Negative
1044	1	Male	37	sputum	2017-04-17 11:34:37	Mycobacterium tuberculosis	S	S	S	S	S	S	S	S	S	S	S	S	0	#N/A	#N/A
1045	1	Female	19	sputum	2017-05-09 11:25:55	Mycobacterium tuberculosis	R	R	R	R	S	S	S	S	S	S	R	S	0	Positive	Positive
1046	1	Male	77	sputum	2017-06-23 14:42:44	Mycobacterium tuberculosis	S	S	S	S	S	S	S	S	S	S	S	S	0	#N/A	#N/A
1047	1	Male	73	sputum	20160701-20161231	Mycobacterium tuberculosis	S	S	S	S	S	S	S	S	S	S	S	S	1	#N/A	#N/A
1048	1	Male	30	sputum	2017-02-03 10:36:56	Mycobacterium tuberculosis	R	R	R	S	S	S	S	S	S	S	S	S	1	Positive	Positive
1049	1	Female	27	sputum	2017-04-11 14:10:33	Mycobacterium tuberculosis	S	R	S	S	S	S	S	S	S	S	S	S	0	Positive	Negative
1050	2	Male	45	sputum	20160701-20161231	Mycobacterium tuberculosis	S	S	S	S	S	S	S	S	S	S	S	S	0	Positive	Negative
1051	1	Male	32	sputum	2017-06-23 11:14:01	Mycobacterium tuberculosis	S	S	S	S	S	S	S	S	S	S	S	S	0	Positive	Negative
1052	2	Female	47	sputum	20160701-20161231	Mycobacterium tuberculosis	S	R	R	S	S	S	S	S	S	S	R	S	0	#N/A	#N/A
1053	1	Female	25	sputum	20160701-20161231	Mycobacterium tuberculosis	S	R	S	S	S	S	S	S	S	S	S	S	0	#N/A	#N/A
1054	1	Male	57	sputum	20160701-20161231	Mycobacterium tuberculosis	S	S	S	S	S	S	S	S	S	S	S	S	0	#N/A	#N/A
1055	1	Male	57	sputum	2017-02-24 11:20:46	Mycobacterium tuberculosis	S	S	S	S	S	S	S	S	S	S	S	S	1	Positive	Negative
1056	2	Male	13	sputum	2017-03-24 10:50:36	Mycobacterium tuberculosis	S	S	S	S	S	S	S	S	S	S	S	S	0	Positive	Negative
1057	2	Male	68	sputum	20160701-20161231	Mycobacterium tuberculosis	S	S	S	S	S	S	S	S	S	S	S	S	0	#N/A	#N/A
1058	1	Male	44	sputum	2017-02-03 09:00:53	Mycobacterium tuberculosis	S	S	S	S	S	S	S	S	S	S	S	S	0	#N/A	#N/A
1059	1	Male	48	sputum	20160701-20161231	Mycobacterium tuberculosis	S	S	S	S	S	S	S	S	S	S	S	S	1	#N/A	#N/A
1060	1	Female	20	sputum	20160701-20161231	Mycobacterium tuberculosis	R	R	R	R	R	R	S	S	S	R	R	S	1	Positive	Positive
1061	1	Female	39	bronchoscopy fluid	2017-03-10 10:00:57	Mycobacterium tuberculosis	S	S	S	S	S	S	S	S	S	S	S	S	0	Negative	Negative
1062	1	Male	72	sputum	2017-02-03 10:38:20	Mycobacterium tuberculosis	S	S	S	S	S	S	S	S	S	S	S	S	1	#N/A	#N/A
1063	2	Male	50	sputum	20160701-20161231	Mycobacterium tuberculosis	S	R	S	S	S	S	S	S	S	S	S	S	0	#N/A	#N/A
1064	1	Male	42	sputum	20160701-20161231	Mycobacterium tuberculosis	S	S	S	S	S	S	S	S	R	S	S	S	1	#N/A	#N/A
1065	1	Female	34	sputum	2017-06-05 14:03:59	Mycobacterium tuberculosis	S	S	S	S	S	S	S	S	S	S	S	S	0	Positive	Negative
1066	1	Male	58	sputum	2017-03-06 10:21:47	Mycobacterium tuberculosis	S	S	S	S	R	S	S	S	S	R	S	S	1	Positive	Negative
1067	1	Male	68	sputum	20160701-20161231	Mycobacterium tuberculosis	S	S	S	S	S	S	S	S	S	S	S	S	0	#N/A	#N/A
1068	1	Female	27	sputum	20160701-20161231	Mycobacterium tuberculosis	S	S	S	S	S	S	S	S	S	S	S	S	1	#N/A	#N/A
1069	1	Female	52	sputum	20160701-20161231	Mycobacterium tuberculosis	R	R	R	S	R	S	S	S	S	R	R	S	0	#N/A	#N/A
1070	1	Female	75	sputum	20160701-20161231	Mycobacterium tuberculosis	S	S	S	S	S	S	S	S	S	S	S	S	1	#N/A	#N/A
1071	1	Male	13	sputum	2017-04-11 14:18:40	Mycobacterium tuberculosis	R	R	S	S	S	S	S	S	S	S	S	S	1	#N/A	#N/A
1072	1	Male	41	sputum	2017-02-21 14:27:31	Mycobacterium tuberculosis	S	S	S	S	S	S	S	S	S	S	S	S	0	#N/A	#N/A
1073	1	Male	51	sputum	2017-07-03 10:39:13	Mycobacterium tuberculosis	S	R	S	S	S	S	S	S	S	S	S	S	1	Positive	Positive
1074	1	Female	24	sputum	2017-04-21 11:47:42	Mycobacterium tuberculosis	S	S	S	S	S	S	S	S	S	S	S	S	0	Negative	Negative
1075	1	Male	45	sputum	2017-06-06 13:51:24	Mycobacterium tuberculosis	R	R	S	S	S	S	S	S	S	S	S	S	1	Positive	Positive
1076	1	Male	9	sputum	2017-05-03 11:36:05	Mycobacterium tuberculosis	S	S	S	S	S	S	S	S	S	S	S	S	0	Positive	Negative
1077	1	Female	50	sputum	2017-05-23 13:46:20	Mycobacterium tuberculosis	S	S	S	S	S	S	S	S	S	S	S	S	0	#N/A	#N/A
1078	1	Male	41	sputum	2017-06-23 10:15:01	Mycobacterium tuberculosis	S	S	S	S	S	S	S	S	S	S	S	S	0	#N/A	#N/A
1079	2	Female	44	sputum	20160701-20161231	Mycobacterium tuberculosis	S	S	S	S	S	S	S	S	S	S	S	S	1	#N/A	#N/A
1080	1	Female	36	sputum	2017-05-06 11:53:21	Mycobacterium tuberculosis	S	S	S	S	S	S	S	S	S	S	S	S	0	Positive	Negative
1081	1	Female	18	sputum	20160701-20161231	Mycobacterium tuberculosis	S	S	S	S	S	S	S	S	S	S	S	S	0	#N/A	#N/A
1082	1	Female	31	bronchoscopy fluid	20160701-20161231	Mycobacterium tuberculosis	R	R	S	S	S	S	S	S	S	S	S	S	0	#N/A	#N/A
1083	1	Male	30	sputum	2017-06-28 10:27:17	Mycobacterium tuberculosis	S	S	S	S	S	S	S	S	S	S	S	S	0	Positive	Negative
1084	2	Male	28	sputum	2017-03-06 11:40:46	Mycobacterium tuberculosis	S	R	R	S	R	S	S	S	S	R	R	S	1	#N/A	#N/A
1085	1	Male	64	bronchoscopy fluid	20160701-20161231	Mycobacterium tuberculosis	S	S	S	S	S	S	S	S	S	S	S	S	0	#N/A	#N/A
1086	1	Male	30	sputum	2017-05-25 14:41:20	Mycobacterium tuberculosis	S	S	S	S	S	S	S	S	S	S	S	S	1	Positive	Negative
1087	2	Male	47	sputum	20160701-20161231	Mycobacterium tuberculosis	R	R	R	S	R	S	S	S	S	S	R	S	0	#N/A	#N/A
1088	1	Male	41	sputum	2017-02-24 10:01:43	Mycobacterium tuberculosis	S	S	S	S	S	S	S	S	S	S	S	S	0	#N/A	#N/A
1089	1	Male	45	sputum	2017-04-25 10:52:05	Mycobacterium tuberculosis	S	R	R	S	S	S	S	S	S	S	S	S	0	Positive	Positive
1090	1	Male	42	sputum	20160701-20161231	Mycobacterium tuberculosis	S	S	S	S	S	S	S	S	S	S	S	S	1	#N/A	#N/A
1091	1	Male	47	sputum	2017-06-06 11:20:08	Mycobacterium tuberculosis	S	R	S	S	S	S	S	S	S	S	S	S	1	Positive	Negative
1092	1	Male	70	sputum	20160701-20161231	Mycobacterium tuberculosis	S	S	S	S	S	S	S	S	S	S	S	S	1	#N/A	#N/A
1093	1	Male	63	sputum	2017-05-16 14:17:37	Mycobacterium tuberculosis	S	S	S	S	S	S	S	S	S	S	S	S	1	Positive	Negative
1094	1	Male	57	sputum	20160701-20161231	Mycobacterium tuberculosis	S	S	S	S	R	S	S	S	S	R	S	S	1	#N/A	#N/A
1095	1	Male	16	sputum	20160701-20161231	Mycobacterium tuberculosis	S	S	S	S	S	S	S	S	S	S	S	S	0	#N/A	#N/A
1096	1	Female	45	sputum	20160701-20161231	Mycobacterium tuberculosis	R	R	S	S	S	S	S	S	S	S	S	S	1	#N/A	#N/A
1097	1	Male	23	bronchoscopy fluid	2017-02-06 11:19:07	Mycobacterium tuberculosis	S	S	S	S	S	S	S	S	S	S	S	S	0	#N/A	#N/A
1098	1	Female	46	sputum	2017-03-30 11:06:08	Mycobacterium tuberculosis	S	S	S	S	S	S	S	S	S	S	S	S	1	Positive	Negative
1099	2	Male	74	sputum	20160701-20161231	Mycobacterium tuberculosis	S	S	S	S	S	S	S	S	S	S	S	S	1	#N/A	#N/A
1100	2	Female	26	sputum	2017-02-03 10:08:04	Mycobacterium tuberculosis	S	S	S	S	S	S	S	S	S	S	S	S	0	#N/A	#N/A
1101	1	Male	51	sputum	20160701-20161231	Mycobacterium tuberculosis	S	S	S	S	S	S	S	S	S	S	S	S	1	#N/A	#N/A
1102	1	Female	23	sputum	2017-06-19 09:40:09	Mycobacterium tuberculosis	R	S	S	S	S	S	S	S	S	S	S	S	0	Positive	Negative
1103	1	Female	69	sputum	2017-06-23 14:08:50	Mycobacterium tuberculosis	S	S	S	S	S	S	S	S	S	S	S	S	1	Positive	Negative
1104	1	Female	36	sputum	20160701-20161231	Mycobacterium tuberculosis	R	R	R	S	R	S	S	S	S	R	R	S	1	#N/A	#N/A
1105	2	Male	53	sputum	2017-03-28 14:13:44	Mycobacterium tuberculosis	S	S	S	S	S	S	S	S	S	S	S	S	0	#N/A	#N/A
1106	1	Male	42	sputum	2017-02-24 11:27:51	Mycobacterium tuberculosis	S	S	S	S	S	S	S	S	S	S	S	S	1	Positive	Negative
1107	1	Male	78	sputum	2017-04-27 10:24:02	Mycobacterium tuberculosis	S	R	S	S	S	S	S	S	S	S	S	S	1	Positive	Negative
1108	1	Male	26	sputum	20160701-20161231	Mycobacterium tuberculosis	S	S	S	S	S	S	S	S	S	S	S	S	0	#N/A	#N/A
1109	1	Male	63	sputum	20160701-20161231	Mycobacterium tuberculosis	S	R	S	S	R	S	S	S	S	R	S	S	1	Positive	Positive
1110	1	Male	59	sputum	2017-06-09 10:10:00	Mycobacterium tuberculosis	S	S	S	S	S	S	S	S	S	S	S	S	1	Positive	Negative
1111	1	Female	35	sputum	2017-03-13 10:35:55	Mycobacterium tuberculosis	S	S	S	S	S	S	S	S	S	S	S	S	0	Positive	Negative
1112	1	Male	69	sputum	2017-07-05 09:18:35	Mycobacterium tuberculosis	S	S	S	S	S	S	S	S	S	S	S	S	1	Positive	Negative
1113	1	Male	43	bronchoscopy fluid	2017-04-04 11:30:37	Mycobacterium tuberculosis	R	R	R	S	S	S	S	S	S	S	R	S	0	Positive	Positive
1114	1	Female	14	sputum	2017-02-02 11:11:49	Mycobacterium tuberculosis	R	R	S	S	S	S	S	S	S	S	S	S	0	#N/A	#N/A
1115	1	Female	20	bronchoscopy fluid	2017-02-27 14:41:25	Mycobacterium tuberculosis	S	S	S	S	S	S	S	S	S	S	S	S	0	#N/A	#N/A
1116	1	Female	43	sputum	2017-04-26 09:55:15	Mycobacterium tuberculosis	S	S	S	S	S	S	S	S	S	S	S	S	1	Positive	Negative
1117	1	Female	32	sputum	20160701-20161231	Mycobacterium tuberculosis	S	S	S	S	S	S	S	S	S	S	S	S	1	#N/A	#N/A
1118	1	Male	73	sputum	2017-05-08 14:33:07	Mycobacterium tuberculosis	S	S	S	S	S	S	S	S	S	S	S	S	0	Positive	Negative
1119	1	Male	37	bronchoscopy fluid	20160701-20161231	Mycobacterium tuberculosis	S	S	S	S	S	S	S	S	S	S	S	S	0	#N/A	#N/A
1120	1	Male	46	sputum	2017-06-15 11:46:30	Mycobacterium tuberculosis	S	S	S	S	S	S	S	S	S	S	S	S	1	#N/A	#N/A
1121	1	Male	8	sputum	2017-02-21 14:56:46	Mycobacterium tuberculosis	S	S	S	S	S	S	S	S	S	S	S	S	0	#N/A	#N/A
1122	1	Female	69	sputum	2017-06-27 10:09:36	Mycobacterium tuberculosis	S	S	S	S	S	S	S	S	S	S	S	S	0	Positive	Negative
1123	1	Female	17	sputum	20160701-20161231	Mycobacterium tuberculosis	S	S	S	S	S	S	S	S	S	S	S	S	1	#N/A	#N/A
1124	1	Female	24	sputum	2017-06-19 10:30:50	Mycobacterium tuberculosis	S	S	S	S	S	S	S	S	S	S	S	S	1	Positive	Negative
1125	1	Male	54	sputum	2017-06-02 09:37:36	Mycobacterium tuberculosis	S	S	S	S	S	S	S	S	S	S	S	S	0	Positive	Negative
1126	1	Male	59	sputum	2017-07-25 10:42:26	Mycobacterium tuberculosis	S	S	S	S	S	S	S	S	S	S	S	S	0	Positive	Negative
1127	1	Female	51	sputum	2017-02-02 11:19:10	Mycobacterium tuberculosis	R	R	R	S	R	R	S	S	S	R	R	S	0	#N/A	#N/A
1128	1	Female	89	sputum	20160701-20161231	Mycobacterium tuberculosis	S	S	S	S	R	S	S	S	S	S	S	S	0	#N/A	#N/A
1129	1	Male	48	bronchoscopy fluid	2017-06-09 10:44:58	Mycobacterium tuberculosis	S	S	S	S	S	S	S	S	S	S	S	S	0	Positive	Negative
1130	1	Female	43	sputum	20160701-20161231	Mycobacterium tuberculosis	S	R	R	S	S	S	S	S	S	S	R	S	1	Positive	Positive
1131	1	Male	51	sputum	20160701-20161231	Mycobacterium tuberculosis	S	R	S	S	S	S	S	S	S	S	S	S	0	#N/A	#N/A
1132	1	Female	24	bronchoscopy fluid	20160701-20161231	Mycobacterium tuberculosis	S	S	S	S	S	S	S	S	S	S	S	S	0	#N/A	#N/A
1133	1	Male	52	sputum	2017-06-19 13:57:20	Mycobacterium tuberculosis	S	S	S	S	S	S	S	S	S	S	S	S	1	Positive	Negative
1134	1	Male	23	sputum	20160701-20161231	Mycobacterium tuberculosis	S	S	S	S	S	S	S	S	S	S	S	S	0	#N/A	#N/A
1135	1	Female	22	sputum	20160701-20161231	Mycobacterium tuberculosis	S	S	S	S	S	S	S	S	S	S	S	S	0	#N/A	#N/A
1136	1	Male	21	sputum	20160701-20161231	Mycobacterium tuberculosis	S	S	S	S	S	S	S	S	S	S	S	S	0	#N/A	#N/A
1137	1	Male	72	sputum	2017-04-19 11:20:10	Mycobacterium tuberculosis	S	S	S	S	S	S	S	S	S	S	S	S	1	#N/A	#N/A
1138	1	Male	40	sputum	2017-03-02 11:28:17	Mycobacterium tuberculosis	S	S	S	S	S	S	S	S	S	S	S	S	0	#N/A	#N/A
1139	2	Male	77	sputum	20160701-20161231	Mycobacterium tuberculosis	S	S	S	S	S	S	S	S	S	S	S	S	0	#N/A	#N/A
1140	1	Male	49	sputum	2017-05-06 10:12:46	Mycobacterium tuberculosis	S	S	S	S	S	S	S	S	S	S	S	S	0	Positive	Positive
1141	1	Female	89	sputum	2017-04-17 15:01:25	Mycobacterium tuberculosis	S	S	S	S	S	S	S	S	S	S	S	S	1	#N/A	#N/A
1142	1	Female	19	sputum	2017-03-03 11:38:56	Mycobacterium tuberculosis	S	S	S	S	S	S	S	S	S	S	S	S	1	#N/A	#N/A
1143	1	Male	71	sputum	2017-09-30 10:28:24	Mycobacterium tuberculosis	S	R	R	S	S	S	S	S	S	S	S	S	0	#N/A	#N/A
1144	1	Male	59	sputum	2017-03-23 11:41:39	Mycobacterium tuberculosis	S	S	S	S	R	R	S	S	S	R	S	S	1	Positive	Negative
1145	1	Female	50	sputum	20160701-20161231	Mycobacterium tuberculosis	R	R	S	S	S	S	S	S	S	S	S	S	1	#N/A	#N/A
1146	1	Female	12	sputum	20160701-20161231	Mycobacterium tuberculosis	S	S	S	S	S	S	S	S	S	S	S	S	1	#N/A	#N/A
1147	1	Female	81	sputum	20160701-20161231	Mycobacterium tuberculosis	S	S	S	S	S	S	S	S	S	S	S	S	0	#N/A	#N/A
1148	1	Male	51	bronchoscopy fluid	2017-07-05 09:26:30	Mycobacterium tuberculosis	S	R	S	S	S	S	S	S	S	S	S	S	0	#N/A	#N/A
1149	1	Male	67	sputum	2017-06-23 08:56:58	Mycobacterium tuberculosis	S	S	S	S	S	S	S	S	S	S	S	S	0	#N/A	#N/A
1150	2	Male	67	sputum	20160701-20161231	Mycobacterium tuberculosis	S	S	S	S	S	S	S	S	S	S	S	S	1	#N/A	#N/A
1151	1	Male	55	sputum	2017-08-16 10:38:44	Mycobacterium tuberculosis	S	S	S	S	S	S	S	S	S	S	S	S	0	Positive	Negative
1152	1	Female	43	sputum	2017-06-08 11:12:13	Mycobacterium tuberculosis	R	R	R	R	S	S	S	S	S	S	S	S	0	Positive	Positive
1153	2	Male	48	sputum	20160701-20161231	Mycobacterium tuberculosis	R	R	R	S	S	S	S	S	S	S	R	S	0	#N/A	#N/A
1154	1	Male	16	sputum	2017-06-05 11:36:33	Mycobacterium tuberculosis	S	S	S	S	S	S	S	S	S	S	S	S	0	#N/A	#N/A
1155	1	Female	34	sputum	20160701-20161231	Mycobacterium tuberculosis	S	R	S	S	S	S	S	S	S	S	S	S	0	#N/A	#N/A
1156	1	Male	73	bronchoscopy fluid	20160701-20161231	Mycobacterium tuberculosis	S	S	S	S	S	S	S	S	S	S	S	S	1	#N/A	#N/A
1157	1	Female	30	sputum	2017-07-18 10:47:08	Mycobacterium tuberculosis	R	R	S	S	S	S	S	S	S	S	S	S	0	Positive	Negative
1158	1	Male	44	sputum	20160701-20161231	Mycobacterium tuberculosis	S	S	S	S	S	S	S	S	S	S	S	S	0	#N/A	#N/A
1159	1	Female	33	sputum	2017-02-27 11:17:11	Mycobacterium tuberculosis	S	S	S	S	S	S	S	S	S	S	S	S	0	#N/A	#N/A
1160	1	Male	24	sputum	2017-05-06 10:05:59	Mycobacterium tuberculosis	S	S	S	S	S	S	S	S	S	S	S	S	0	Positive	Negative
1161	1	Male	70	sputum	2017-02-03 09:47:47	Mycobacterium tuberculosis	S	S	S	S	S	S	S	S	S	S	S	S	0	#N/A	#N/A
1162	1	Female	31	sputum	2017-07-17 10:58:41	Mycobacterium tuberculosis	S	S	S	S	S	S	S	S	S	S	S	S	0	Positive	Negative
1163	1	Male	48	sputum	20160701-20161231	Mycobacterium tuberculosis	S	S	S	S	S	S	S	S	S	S	S	S	0	#N/A	#N/A
1164	2	Female	21	sputum	2017-02-24 13:57:22	Mycobacterium tuberculosis	R	R	R	S	R	R	S	S	S	R	R	S	0	Positive	Positive
1165	2	Male	66	sputum	2017-02-06 09:04:03	Mycobacterium tuberculosis	R	R	R	S	R	R	S	S	S	R	R	S	1	#N/A	#N/A
1166	2	Female	18	sputum	20160701-20161231	Mycobacterium tuberculosis	S	R	R	S	S	S	S	S	S	S	R	S	1	Positive	Positive
1167	2	Male	30	sputum	2017-06-19 13:52:55	Mycobacterium tuberculosis	R	R	R	R	S	S	S	S	S	S	R	S	0	Positive	Positive
1168	2	Female	23	sputum	2017-05-06 11:36:21	Mycobacterium tuberculosis	S	S	R	S	S	S	S	S	S	S	R	S	0	Positive	Positive
1169	2	Male	28	sputum	2017-05-16 14:15:43	Mycobacterium tuberculosis	S	R	R	S	S	S	S	S	S	S	R	S	1	#N/A	#N/A
1170	2	Female	29	sputum	20160701-20161231	Mycobacterium tuberculosis	R	R	R	S	S	S	S	S	S	S	R	S	1	#N/A	#N/A
1171	2	Male	27	sputum	2017-07-03 14:18:24	Mycobacterium tuberculosis	S	R	R	S	S	S	S	S	S	S	R	S	0	Positive	Positive
1172	2	Male	27	sputum	2017-06-08 14:10:43	Mycobacterium tuberculosis	S	S	S	S	S	S	S	S	S	S	S	S	0	Positive	Negative
1173	2	Male	37	sputum	2017-05-25 10:07:05	Mycobacterium tuberculosis	S	R	S	S	S	S	S	S	S	S	S	S	0	Positive	Negative
1174	2	Female	54	bronchoscopy fluid	2017-03-29 13:53:51	Mycobacterium tuberculosis	S	S	S	S	S	S	S	S	S	S	S	S	0	Positive	Negative
1175	2	Male	28	sputum	2017-02-06 10:50:12	Mycobacterium tuberculosis	R	S	S	S	S	S	S	S	S	S	S	S	0	Negative	Negative
1176	2	Female	21	bronchoscopy fluid	2017-06-23 14:22:58	Mycobacterium tuberculosis	R	S	S	S	S	S	S	S	S	S	S	S	0	Positive	Negative
1177	2	Male	64	sputum	2017-02-10 13:38:18	Mycobacterium tuberculosis	S	S	S	S	S	S	S	S	S	S	S	S	1	Positive	Negative
1178	2	Male	29	sputum	2017-06-05 11:10:09	Mycobacterium tuberculosis	S	S	S	S	S	S	S	S	S	S	S	S	1	Positive	Negative
1179	2	Male	66	sputum	20160701-20161231	Mycobacterium tuberculosis	S	R	S	S	S	S	S	S	S	S	S	S	0	#N/A	#N/A
1180	2	Male	71	sputum	2017-02-28 09:43:53	Mycobacterium tuberculosis	S	S	S	S	S	S	S	S	S	S	S	S	1	Positive	Negative
1181	2	Male	16	sputum	2017-06-19 10:44:26	Mycobacterium tuberculosis	S	S	S	S	S	S	S	S	S	S	S	S	0	Positive	Negative
1182	2	Male	81	sputum	2017-04-18 10:15:58	Mycobacterium tuberculosis	S	S	S	S	S	S	S	S	S	S	S	S	1	#N/A	#N/A
1183	2	Male	21	sputum	2017-02-24 10:31:53	Mycobacterium tuberculosis	R	S	S	S	S	S	S	S	S	S	S	S	0	Positive	Negative
1184	2	Male	18	sputum	2017-03-13 09:50:49	Mycobacterium tuberculosis	S	S	S	S	S	S	S	S	S	S	S	S	0	Positive	Negative
1185	2	Male	24	sputum	2017-06-02 14:39:55	Mycobacterium tuberculosis	S	S	S	S	S	S	S	S	S	S	S	S	0	Positive	Negative
1186	2	Female	28	sputum	2017-04-18 13:57:23	Mycobacterium tuberculosis	S	S	S	S	S	S	S	S	S	S	S	S	1	Positive	Negative
1187	2	Female	22	sputum	2017-05-09 09:51:23	Mycobacterium tuberculosis	S	S	S	S	S	S	S	S	S	S	S	S	0	Positive	Negative
1188	2	Female	31	sputum	2017-02-06 11:35:31	Mycobacterium tuberculosis	S	S	S	S	S	S	S	S	S	S	S	S	0	Positive	Negative
1189	2	Male	46	sputum	2017-05-17 10:26:01	Mycobacterium tuberculosis	S	S	S	S	S	S	S	S	S	S	S	S	1	Positive	Negative
1190	2	Male	63	sputum	20160701-20161231	Mycobacterium tuberculosis	S	S	S	S	S	S	S	S	S	S	S	S	0	Positive	Negative
1191	2	Female	14	sputum	2017-06-02 10:30:13	Mycobacterium tuberculosis	S	S	S	S	S	S	S	S	S	S	S	S	0	Positive	Negative
1192	2	Male	18	sputum	2017-05-18 09:30:14	Mycobacterium tuberculosis	S	S	S	S	S	S	S	S	S	S	S	S	0	Positive	Negative
1193	2	Male	26	sputum	20160701-20161231	Mycobacterium tuberculosis	S	S	S	S	S	S	S	S	S	S	S	S	1	Positive	Negative
1194	2	Female	44	sputum	2017-02-24 10:57:11	Mycobacterium tuberculosis	S	S	S	S	R	R	S	S	S	R	S	S	1	Positive	Negative
1195	2	Male	48	sputum	2017-04-19 09:07:57	Mycobacterium tuberculosis	S	S	S	S	R	R	S	S	S	R	S	S	0	Negative	Negative
1196	2	Male	56	sputum	20160701-20161231	Mycobacterium tuberculosis	S	S	S	S	S	S	S	S	S	S	S	S	1	#N/A	#N/A
1197	2	Male	73	sputum	2017-04-25 10:54:53	Mycobacterium tuberculosis	S	S	S	S	S	S	S	S	S	S	S	S	0	Positive	Negative
1198	2	Female	40	sputum	20160701-20161231	Mycobacterium tuberculosis	S	S	S	S	S	S	S	S	S	S	S	S	0	Positive	Negative
1199	2	Female	30	sputum	2017-05-16 14:49:34	Mycobacterium tuberculosis	S	S	S	S	S	S	S	S	S	S	S	S	0	Positive	Negative
1200	2	Male	29	sputum	20160701-20161231	Mycobacterium tuberculosis	S	S	S	S	S	S	S	S	S	S	S	S	1	#N/A	#N/A
1201	2	Female	22	sputum	20160701-20161231	Mycobacterium tuberculosis	S	S	S	S	S	S	S	S	S	S	S	S	0	Positive	Negative
1202	2	Male	80	sputum	2017-03-24 10:23:57	Mycobacterium tuberculosis	S	S	S	S	S	S	S	S	S	S	S	S	1	Positive	Negative
1203	2	Male	59	sputum	2017-06-05 11:21:25	Mycobacterium tuberculosis	S	S	S	S	S	S	S	S	S	S	S	S	0	Positive	Negative
1204	2	Female	74	sputum	2017-02-03 10:46:51	Mycobacterium tuberculosis	S	S	S	S	S	S	S	S	S	S	S	S	0	Positive	Negative
1205	1	Male	27	sputum	2017-06-19 13:54:55	Mycobacterium tuberculosis	S	S	S	S	S	S	S	S	S	S	S	S	0	Positive	Negative
1206	2	Male	44	sputum	2017-05-02 14:03:23	Mycobacterium tuberculosis	S	S	S	S	S	S	S	S	S	S	S	S	1	#N/A	#N/A
1207	2	Male	44	sputum	20160701-20161231	Mycobacterium tuberculosis	S	S	S	S	S	S	S	S	S	S	S	S	1	Positive	Negative
1208	2	Male	51	sputum	2017-03-23 11:43:35	Mycobacterium tuberculosis	S	S	S	S	S	S	S	S	S	S	S	S	1	#N/A	#N/A
1209	2	Male	56	sputum	2017-05-23 10:45:42	Mycobacterium tuberculosis	S	S	S	S	S	S	S	S	S	S	S	S	1	Positive	Negative
1210	2	Male	26	sputum	2017-03-30 11:09:21	Mycobacterium tuberculosis	S	R	S	S	S	S	S	S	S	S	S	S	1	#N/A	#N/A
1211	2	Male	33	sputum	2017-04-25 11:38:36	Mycobacterium tuberculosis	S	R	S	S	S	S	S	S	S	S	S	S	0	Positive	Negative
1212	2	Female	51	sputum	2017-03-10 11:38:42	Mycobacterium tuberculosis	S	S	S	S	S	S	S	S	S	S	S	S	1	Negative	Negative
1213	2	Male	43	sputum	2017-05-26 11:28:40	Mycobacterium tuberculosis	S	S	S	S	S	S	S	S	S	S	S	S	0	Positive	Negative
1214	2	Male	43	bronchoscopy fluid	2017-05-22 15:08:08	Mycobacterium tuberculosis	S	S	S	S	S	S	S	S	S	S	S	S	1	Positive	Negative
1215	2	Male	66	sputum	2017-03-23 11:25:26	Mycobacterium tuberculosis	R	R	S	S	S	S	S	S	S	S	S	S	1	Positive	Negative
1216	1	Male	75	sputum	20160701-20161231	Mycobacterium tuberculosis	S	S	S	S	S	S	S	S	S	S	S	S	0	#N/A	#N/A
1217	1	Male	47	sputum	2017-05-18 10:43:24	Mycobacterium tuberculosis	S	S	S	S	S	S	S	S	S	S	S	S	1	Positive	Negative
1218	1	Female	14	sputum	2017-06-08 14:56:39	Mycobacterium tuberculosis	S	S	S	S	S	S	S	S	S	S	S	S	0	Positive	Negative
1219	1	Male	52	sputum	20160701-20161231	Mycobacterium tuberculosis	S	S	S	S	S	S	S	S	S	S	S	S	1	#N/A	#N/A
1220	1	Female	38	sputum	20160701-20161231	Mycobacterium tuberculosis	S	S	S	S	S	S	S	R	S	S	S	S	0	Positive	Negative
1221	1	Male	42	sputum	2017-03-13 09:49:46	Mycobacterium tuberculosis	S	S	S	S	S	S	S	S	S	S	S	S	1	Positive	Negative
1222	1	Female	21	sputum	2017-08-17 13:54:59	Mycobacterium tuberculosis	S	S	S	S	S	S	S	S	S	S	S	S	0	Positive	Negative
1223	1	Male	73	sputum	2017-06-19 10:13:48	Mycobacterium tuberculosis	S	S	S	S	S	S	S	S	S	S	S	S	0	Positive	Negative
1224	1	Male	68	sputum	20160701-20161231	Mycobacterium tuberculosis	S	S	S	S	S	S	S	S	S	S	S	S	1	Positive	Negative
1225	1	Female	19	sputum	20160701-20161231	Mycobacterium tuberculosis	S	S	S	S	R	S	S	S	S	S	S	S	0	#N/A	#N/A
1226	1	Female	52	sputum	2017-05-16 11:49:47	Mycobacterium tuberculosis	R	R	S	S	S	S	S	S	S	S	S	S	1	#N/A	#N/A
1227	2	Male	63	sputum	20160701-20161231	Mycobacterium tuberculosis	S	S	S	S	S	S	S	S	S	S	S	S	0	#N/A	#N/A
1228	2	Male	62	sputum	2017-02-27 14:02:52	Mycobacterium tuberculosis	S	S	S	S	S	S	S	S	S	S	S	S	0	Negative	Negative
1229	1	Male	68	sputum	2017-04-11 13:56:05	Mycobacterium tuberculosis	S	S	S	S	S	S	S	S	S	S	S	S	0	#N/A	#N/A
1230	1	Male	22	sputum	20160701-20161231	Mycobacterium tuberculosis	S	R	S	S	S	S	S	S	S	S	S	S	1	Positive	Negative
1231	1	Male	66	sputum	2017-02-01 15:22:22	Mycobacterium tuberculosis	R	R	S	S	S	S	S	S	S	S	S	S	1	Positive	Negative
1232	1	Male	23	sputum	2017-06-05 10:19:45	Mycobacterium tuberculosis	S	S	S	S	S	S	S	S	S	S	S	S	1	Positive	Negative
1233	1	Male	58	sputum	2017-05-03 14:31:41	Mycobacterium tuberculosis	S	R	R	S	S	S	S	S	S	S	R	S	0	Positive	Positive
1234	1	Male	86	sputum	2017-06-30 10:07:57	Mycobacterium tuberculosis	S	S	S	S	S	S	S	S	S	S	S	S	0	Positive	Negative
1235	1	Male	25	sputum	20160701-20161231	Mycobacterium tuberculosis	S	S	S	S	S	S	S	S	S	S	S	S	1	#N/A	#N/A
1236	1	Female	60	sputum	20160701-20161231	Mycobacterium tuberculosis	S	S	S	S	S	S	S	S	S	S	S	S	1	#N/A	#N/A
1237	1	Male	51	sputum	2017-07-04 09:52:55	Mycobacterium tuberculosis	R	R	R	S	S	S	S	S	S	S	S	S	1	Positive	Positive
1238	2	Male	27	sputum	20160701-20161231	Mycobacterium tuberculosis	S	S	S	S	S	S	S	S	S	S	S	S	0	#N/A	#N/A
1239	1	Male	42	sputum	20160701-20161231	Mycobacterium tuberculosis	S	S	S	S	S	S	S	S	S	S	S	S	0	Positive	Negative
1240	2	Male	47	sputum	2017-04-26 09:31:12	Mycobacterium tuberculosis	S	S	S	S	S	S	S	S	S	S	S	S	0	#N/A	#N/A
1241	2	Female	48	sputum	20160701-20161231	Mycobacterium tuberculosis	R	R	R	R	S	S	S	S	S	S	R	S	1	#N/A	#N/A
1242	1	Male	49	bronchoscopy fluid	2017-06-21 10:40:01	Mycobacterium tuberculosis	S	S	S	S	S	S	S	S	S	S	S	S	0	Positive	Negative
1243	1	Male	45	sputum	20160701-20161231	Mycobacterium tuberculosis	S	S	S	S	S	S	S	S	S	S	S	S	0	#N/A	#N/A
1244	1	Male	39	sputum	2017-04-11 11:13:16	Mycobacterium tuberculosis	S	S	S	S	S	S	S	S	S	S	S	S	0	Positive	Negative
1245	1	Female	35	sputum	20160701-20161231	Mycobacterium tuberculosis	S	R	R	S	S	S	S	S	S	S	R	S	0	Positive	Positive
1246	1	Male	79	sputum	20160701-20161231	Mycobacterium tuberculosis	S	S	S	S	S	S	S	S	S	S	S	S	1	#N/A	#N/A
1247	1	Male	57	sputum	20160701-20161231	Mycobacterium tuberculosis	S	S	S	S	S	S	S	S	S	S	S	S	1	#N/A	#N/A
1248	1	Male	79	sputum	20160701-20161231	Mycobacterium tuberculosis	S	S	S	S	S	S	S	S	S	S	S	S	0	Positive	Negative
1249	2	Male	40	sputum	20160701-20161231	Mycobacterium tuberculosis	S	S	S	S	S	S	S	S	S	S	S	S	0	#N/A	#N/A
1250	1	Female	33	sputum	2017-06-28 09:50:02	Mycobacterium tuberculosis	S	S	S	S	S	S	S	S	S	S	S	S	1	Positive	Negative
1251	2	Female	14	sputum	2017-02-24 13:48:16	Mycobacterium tuberculosis	S	S	S	S	S	S	S	S	S	S	S	S	0	Positive	Negative
1252	2	Female	64	sputum	20160701-20161231	Mycobacterium tuberculosis	S	S	S	S	S	S	S	S	S	S	S	S	0	#N/A	#N/A
1253	2	Male	42	sputum	20160701-20161231	Mycobacterium tuberculosis	S	R	S	S	S	S	S	S	R	S	S	S	0	#N/A	#N/A
1254	1	Male	76	sputum	20160701-20161231	Mycobacterium tuberculosis	S	S	S	S	S	S	S	S	S	S	S	S	0	#N/A	#N/A
1255	1	Male	53	sputum	20160701-20161231	Mycobacterium tuberculosis	S	R	S	S	S	S	S	S	S	S	S	S	0	Positive	Negative
1256	2	Female	34	sputum	2017-07-10 10:04:31	Mycobacterium tuberculosis	S	R	R	S	R	S	S	S	R	R	R	S	1	Positive	Positive
1257	1	Female	22	bronchoscopy fluid	20160701-20161231	Mycobacterium tuberculosis	R	R	R	S	S	S	S	S	S	S	R	S	0	#N/A	#N/A
1258	1	Male	48	sputum	2017-06-23 11:19:34	Mycobacterium tuberculosis	S	R	S	S	S	S	S	S	S	S	S	S	0	#N/A	#N/A
1259	2	Female	25	sputum	20160701-20161231	Mycobacterium tuberculosis	R	R	R	S	S	S	S	S	S	S	S	S	1	Negative	Negative
1260	1	Male	34	sputum	2017-05-06 09:51:16	Mycobacterium tuberculosis	R	R	S	S	S	S	S	S	S	S	S	S	1	#N/A	#N/A
1261	2	Male	56	sputum	2017-07-10 10:22:06	Mycobacterium tuberculosis	S	S	S	S	S	S	S	S	S	S	S	S	0	Positive	Negative
1262	1	Male	43	sputum	2017-07-25 10:58:27	Mycobacterium tuberculosis	S	S	R	S	S	S	S	S	S	S	R	S	0	Positive	Positive
1263	1	Female	74	sputum	20160701-20161231	Mycobacterium tuberculosis	S	S	S	S	S	S	S	S	S	S	S	S	0	Positive	Negative
1264	1	Male	19	sputum	2017-06-23 14:06:00	Mycobacterium tuberculosis	S	S	S	S	S	S	S	S	S	S	S	S	0	Positive	Negative
1265	1	Female	33	bronchoscopy fluid	2017-05-09 10:05:03	Mycobacterium tuberculosis	R	S	S	S	S	S	S	S	S	S	S	S	1	Positive	Negative
1266	1	Female	64	sputum	2017-06-08 11:27:36	Mycobacterium tuberculosis	S	S	S	S	S	S	S	S	S	S	S	S	0	Positive	Negative
1267	1	Male	22	sputum	2017-02-21 14:54:15	Mycobacterium tuberculosis	S	S	S	S	S	S	S	S	S	S	S	S	0	#N/A	#N/A
1268	1	Female	34	bronchoscopy fluid	20160701-20161231	Mycobacterium tuberculosis	S	S	S	S	S	S	S	S	S	S	S	S	0	#N/A	#N/A
1269	1	Male	43	sputum	2017-03-17 11:21:01	Mycobacterium tuberculosis	S	R	S	S	S	S	S	S	S	S	S	S	0	Positive	Negative
1270	2	Male	67	sputum	2017-04-11 10:34:06	Mycobacterium tuberculosis	S	R	R	S	S	S	S	S	S	S	S	S	1	Positive	Positive
1271	1	Female	16	bronchoscopy fluid	20160701-20161231	Mycobacterium tuberculosis	S	S	S	S	S	S	S	S	S	S	S	S	1	Positive	Negative
1272	2	Female	48	sputum	20160701-20161231	Mycobacterium tuberculosis	S	S	S	S	S	S	S	S	S	S	S	S	1	#N/A	#N/A
1273	1	Female	34	bronchoscopy fluid	20160701-20161231	Mycobacterium tuberculosis	S	S	S	S	S	S	S	S	S	S	S	S	0	Positive	Negative
1274	1	Male	36	sputum	2017-02-27 13:57:57	Mycobacterium tuberculosis	S	S	S	S	S	S	S	S	S	S	S	S	0	Negative	Negative
1275	1	Male	45	sputum	20160701-20161231	Mycobacterium tuberculosis	S	S	S	S	S	S	S	S	S	S	S	S	1	Positive	Negative
1276	1	Female	39	sputum	20160701-20161231	Mycobacterium tuberculosis	S	S	S	S	S	S	S	S	S	S	S	S	0	Negative	Negative
1277	1	Male	61	sputum	2017-05-09 10:16:54	Mycobacterium tuberculosis	S	S	S	S	S	S	S	S	S	S	S	S	0	Positive	Negative
1278	1	Male	20	bronchoscopy fluid	2017-04-11 10:37:41	Mycobacterium tuberculosis	S	S	S	S	S	S	S	S	S	S	S	S	0	Positive	Negative
1279	1	Male	53	sputum	2017-03-10 11:33:31	Mycobacterium tuberculosis	R	R	R	S	S	S	S	S	S	S	S	S	1	Positive	Positive
1280	1	Female	64	sputum	20160701-20161231	Mycobacterium tuberculosis	S	S	S	S	S	S	S	S	S	S	S	S	0	Positive	Negative
1281	1	Female	40	sputum	20160701-20161231	Mycobacterium tuberculosis	S	S	S	S	S	S	S	S	S	S	S	S	0	Positive	Negative
1282	1	Female	13	sputum	20160701-20161231	Mycobacterium tuberculosis	S	S	S	S	S	S	S	S	S	S	S	S	0	#N/A	#N/A
1283	1	Female	47	bronchoscopy fluid	20160701-20161231	Mycobacterium tuberculosis	S	S	S	S	S	S	S	S	S	S	S	S	1	#N/A	#N/A
1284	1	Female	17	sputum	20160701-20161231	Mycobacterium tuberculosis	S	R	R	S	S	S	S	S	S	S	R	S	0	Positive	Positive
1285	1	Female	30	sputum	2017-03-30 11:43:27	Mycobacterium tuberculosis	S	S	S	S	S	S	S	S	S	S	S	S	0	Negative	Negative
1286	1	Male	69	sputum	20160701-20161231	Mycobacterium tuberculosis	S	S	S	S	S	S	S	S	S	S	S	S	0	#N/A	#N/A
1287	1	Male	23	sputum	20160701-20161231	Mycobacterium tuberculosis	S	S	S	S	S	S	S	S	S	S	S	S	1	#N/A	#N/A
1288	1	Male	25	bronchoscopy fluid	2017-06-19 11:39:51	Mycobacterium tuberculosis	S	S	S	S	S	S	S	S	S	S	S	S	0	Positive	Negative
1289	1	Male	62	sputum	20160701-20161231	Mycobacterium tuberculosis	S	S	S	S	S	S	S	S	S	S	S	S	1	#N/A	#N/A
1290	2	Female	40	sputum	2017-05-25 14:33:40	Mycobacterium tuberculosis	S	S	S	S	S	S	S	S	S	S	S	S	0	Positive	Positive
1291	1	Female	27	sputum	20160701-20161231	Mycobacterium tuberculosis	S	S	S	S	S	S	S	S	S	S	S	S	1	Negative	Negative
1292	1	Male	20	sputum	2017-06-21 14:53:42	Mycobacterium tuberculosis	S	S	S	S	S	S	S	S	S	S	S	S	0	Positive	Negative
1293	1	Female	19	sputum	2017-07-10 09:38:39	Mycobacterium tuberculosis	S	S	S	S	S	S	S	S	S	S	S	S	0	Positive	Negative
1294	1	Female	53	sputum	20160701-20161231	Mycobacterium tuberculosis	S	S	S	S	S	S	S	S	S	S	S	S	0	#N/A	#N/A
1295	1	Male	69	sputum	20160701-20161231	Mycobacterium tuberculosis	S	S	S	S	S	S	S	S	S	S	S	S	1	#N/A	#N/A
1296	1	Male	54	sputum	20160701-20161231	Mycobacterium tuberculosis	S	S	S	S	S	S	S	S	S	S	S	S	1	Positive	Negative
1297	2	Male	24	sputum	2017-02-03 10:27:40	Mycobacterium tuberculosis	S	R	S	S	S	S	S	S	S	S	S	S	1	Positive	Negative
1298	1	Female	26	bronchoscopy fluid	2017-04-19 09:47:21	Mycobacterium tuberculosis	S	S	S	S	S	S	S	S	S	S	S	S	0	Negative	Negative
1299	1	Male	75	sputum	2017-05-08 13:57:43	Mycobacterium tuberculosis	S	S	S	S	S	S	S	S	S	S	S	S	0	Negative	Negative
1300	1	Male	35	sputum	2017-06-23 10:56:57	Mycobacterium tuberculosis	S	S	S	S	S	S	S	S	S	S	S	S	1	#N/A	#N/A
1301	1	Female	19	bronchoscopy fluid	20160701-20161231	Mycobacterium tuberculosis	S	R	S	S	S	S	S	S	S	S	S	S	1	Positive	Negative
1302	1	Female	47	bronchoscopy fluid	20160701-20161231	Mycobacterium tuberculosis	S	S	S	S	S	S	S	S	S	S	S	S	0	#N/A	#N/A
1303	1	Male	52	sputum	20160701-20161231	Mycobacterium tuberculosis	S	S	S	S	S	S	S	S	S	S	S	S	1	#N/A	#N/A
1304	1	Female	20	sputum	20160701-20161231	Mycobacterium tuberculosis	S	S	S	S	S	S	S	S	S	S	S	S	0	#N/A	#N/A
1305	1	Male	18	sputum	20160701-20161231	Mycobacterium tuberculosis	S	S	S	S	S	S	S	S	S	S	S	S	0	#N/A	#N/A
1306	1	Female	46	bronchoscopy fluid	2017-07-11 10:44:09	Mycobacterium tuberculosis	S	R	S	S	S	S	S	S	S	S	S	S	0	Positive	Negative
1307	1	Male	27	sputum	2017-03-07 10:17:39	Mycobacterium tuberculosis	S	S	S	S	S	S	S	S	S	S	S	S	0	Positive	Negative
1308	1	Male	76	sputum	20160701-20161231	Mycobacterium tuberculosis	S	S	S	S	S	S	S	S	S	S	S	S	1	#N/A	#N/A
1309	1	Female	29	sputum	20160701-20161231	Mycobacterium tuberculosis	S	S	S	S	S	S	S	S	S	S	S	S	0	#N/A	#N/A
1310	1	Male	41	sputum	2017-05-08 15:08:00	Mycobacterium tuberculosis	S	S	S	S	S	S	S	S	S	S	S	S	0	Positive	Negative
1311	1	Male	68	sputum	2017-07-10 09:37:59	Mycobacterium tuberculosis	S	S	S	S	S	S	S	S	S	S	S	S	0	Positive	Negative
1312	1	Male	50	sputum	20160701-20161231	Mycobacterium tuberculosis	S	S	S	S	S	S	S	S	S	S	S	S	0	Positive	Negative
1313	1	Male	50	sputum	20160701-20161231	Mycobacterium tuberculosis	S	S	S	S	S	S	S	S	S	S	S	S	0	#N/A	#N/A
1314	1	Male	50	sputum	20160701-20161231	Mycobacterium tuberculosis	S	S	S	S	S	S	S	S	S	S	S	S	0	#N/A	#N/A
1315	1	Male	22	sputum	2017-04-04 11:18:05	Mycobacterium tuberculosis	S	S	S	S	S	S	S	S	S	S	S	S	0	#N/A	#N/A
1316	1	Male	48	bronchoscopy fluid	2017-02-24 11:18:59	Mycobacterium tuberculosis	S	S	S	S	S	S	S	S	S	S	S	S	1	Positive	Negative
1317	1	Male	25	bronchoscopy fluid	2017-06-15 10:33:05	Mycobacterium tuberculosis	S	S	S	S	S	S	S	S	S	S	S	S	0	Positive	Negative
1318	1	Female	75	sputum	20160701-20161231	Mycobacterium tuberculosis	S	S	S	S	S	S	S	S	S	S	S	S	1	#N/A	#N/A
1319	1	Male	54	sputum	2017-02-27 10:56:26	Mycobacterium tuberculosis	S	S	S	S	S	S	S	S	S	S	S	S	1	#N/A	#N/A
1320	1	Male	41	sputum	2017-02-17 09:21:30	Mycobacterium tuberculosis	S	S	S	S	S	S	S	S	S	S	S	S	1	#N/A	#N/A
1321	1	Female	63	sputum	20160701-20161231	Mycobacterium tuberculosis	S	S	S	S	S	S	S	S	S	S	S	S	0	#N/A	#N/A
1322	2	Male	40	sputum	20160701-20161231	Mycobacterium tuberculosis	R	R	R	S	R	R	S	S	S	R	R	S	1	#N/A	#N/A
1323	2	Male	45	sputum	2017-02-06 10:27:45	Mycobacterium tuberculosis	S	R	S	S	R	R	S	S	S	R	S	S	0	#N/A	#N/A
1324	1	Male	52	sputum	20160701-20161231	Mycobacterium tuberculosis	S	S	S	S	S	S	S	S	S	S	S	S	0	#N/A	#N/A
1325	1	Male	65	sputum	2017-07-05 09:21:44	Mycobacterium tuberculosis	S	S	S	S	S	S	S	S	S	S	S	S	0	Negative	Negative
1326	1	Female	42	sputum	20160701-20161231	Mycobacterium tuberculosis	S	S	S	S	S	S	S	S	S	S	S	S	0	#N/A	#N/A
1327	1	Male	24	sputum	2017-02-03 10:03:00	Mycobacterium tuberculosis	S	S	S	S	S	S	S	S	S	S	S	S	0	Negative	Negative
1328	1	Female	16	sputum	20160701-20161231	Mycobacterium tuberculosis	S	S	S	S	S	S	S	S	S	S	S	S	0	#N/A	#N/A
1329	1	Male	56	sputum	20160701-20161231	Mycobacterium tuberculosis	S	S	S	S	S	S	S	S	S	S	S	S	0	#N/A	#N/A
1330	1	Female	18	sputum	20160701-20161231	Mycobacterium tuberculosis	S	R	S	S	S	S	S	S	S	S	S	S	0	#N/A	#N/A
1331	1	Female	31	sputum	2017-06-28 10:08:50	Mycobacterium tuberculosis	S	R	S	S	R	R	S	S	S	R	S	S	0	Positive	Negative
1332	1	Male	52	sputum	20160701-20161231	Mycobacterium tuberculosis	S	S	S	S	S	S	S	S	S	S	S	S	1	Positive	Negative
1333	1	Male	21	sputum	2017-02-24 10:23:19	Mycobacterium tuberculosis	S	S	S	S	S	S	S	S	S	S	S	S	1	Positive	Negative
1334	1	Male	40	sputum	20160701-20161231	Mycobacterium tuberculosis	S	S	S	S	S	S	S	S	S	S	S	S	0	#N/A	#N/A
1335	1	Male	50	sputum	20160701-20161231	Mycobacterium tuberculosis	S	S	S	S	S	S	S	S	S	S	S	S	1	#N/A	#N/A
1336	1	Female	26	sputum	2017-07-04 10:11:28	Mycobacterium tuberculosis	S	S	S	S	S	S	S	S	S	S	S	S	0	Negative	Negative
1337	1	Female	29	sputum	20160701-20161231	Mycobacterium tuberculosis	S	S	S	S	S	S	S	S	S	S	S	S	0	Positive	Negative
1338	1	Male	40	sputum	2017-05-23 13:57:15	Mycobacterium tuberculosis	S	S	S	S	S	S	S	S	S	S	S	S	0	#N/A	#N/A
1339	1	Male	24	sputum	2017-06-30 10:05:43	Mycobacterium tuberculosis	S	S	S	S	S	S	S	S	S	S	S	S	0	Positive	Negative
1340	1	Female	42	sputum	2017-03-24 10:04:18	Mycobacterium tuberculosis	S	R	S	S	S	S	S	S	S	S	S	S	0	Positive	Positive
1341	1	Female	40	sputum	2017-02-27 14:16:19	Mycobacterium tuberculosis	S	S	S	S	S	S	S	S	S	S	S	S	0	Negative	Negative
1342	1	Female	54	sputum	20160701-20161231	Mycobacterium tuberculosis	S	S	S	S	S	S	S	S	S	S	S	S	0	#N/A	#N/A
1343	1	Male	43	sputum	2017-06-09 11:05:58	Mycobacterium tuberculosis	R	R	R	R	R	S	S	S	S	R	R	S	0	Positive	Positive
1344	1	Male	17	bronchoscopy fluid	2017-03-23 13:48:45	Mycobacterium tuberculosis	S	S	S	S	S	S	S	S	S	S	S	S	0	Positive	Negative
1345	1	Female	31	sputum	2017-06-09 10:35:09	Mycobacterium tuberculosis	S	S	S	S	S	S	S	S	S	S	S	S	0	#N/A	#N/A
1346	1	Male	20	bronchoscopy fluid	2017-02-21 14:37:34	Mycobacterium tuberculosis	S	S	S	S	S	S	S	S	S	S	S	S	0	Positive	Negative
1347	1	Male	41	sputum	2017-05-03 14:13:38	Mycobacterium tuberculosis	S	R	S	S	S	S	S	S	S	S	S	S	0	Positive	Negative
1348	1	Female	17	sputum	2017-06-05 14:05:23	Mycobacterium tuberculosis	S	S	S	S	S	S	S	S	S	S	S	S	0	Positive	Negative
1349	1	Male	17	sputum	2017-04-04 11:19:22	Mycobacterium tuberculosis	S	S	S	S	S	S	S	S	S	S	S	S	0	Positive	Negative
1350	1	Male	22	sputum	20160701-20161231	Mycobacterium tuberculosis	S	S	S	S	S	S	S	S	S	S	S	S	0	#N/A	#N/A
1351	1	Female	62	sputum	20160701-20161231	Mycobacterium tuberculosis	S	S	S	S	R	R	S	S	S	R	S	S	1	#N/A	#N/A
1352	1	Male	25	sputum	20160701-20161231	Mycobacterium tuberculosis	S	S	S	S	S	S	S	S	S	S	S	S	0	#N/A	#N/A
1353	1	Male	36	bronchoscopy fluid	20160701-20161231	Mycobacterium tuberculosis	S	R	S	S	S	S	S	S	R	S	S	S	1	Positive	Negative
1354	1	Male	47	bronchoscopy fluid	2017-06-30 10:28:29	Mycobacterium tuberculosis	S	S	S	S	S	S	S	S	S	S	S	S	0	Positive	Negative
1355	1	Male	25	sputum	2017-05-26 11:29:41	Mycobacterium tuberculosis	S	S	S	S	S	S	S	S	S	S	S	S	0	Positive	Negative
1356	1	Male	34	sputum	20160701-20161231	Mycobacterium tuberculosis	S	R	S	S	S	S	S	S	S	S	S	S	1	#N/A	#N/A
1357	2	Male	61	sputum	2017-02-21 14:52:48	Mycobacterium tuberculosis	S	S	S	S	S	S	S	S	S	S	S	S	0	Negative	Negative
1358	2	Female	24	bronchoscopy fluid	2017-04-25 11:43:14	Mycobacterium tuberculosis	S	R	R	S	S	S	S	S	S	S	R	S	0	Positive	Positive
1359	1	Male	20	sputum	2017-03-17 10:41:24	Mycobacterium tuberculosis	S	S	S	S	S	S	S	S	S	S	S	S	1	Positive	Negative
1360	1	Male	20	bronchoscopy fluid	2017-06-15 11:18:47	Mycobacterium tuberculosis	S	S	S	S	S	S	S	S	S	S	S	S	0	Positive	Negative
1361	2	Male	20	sputum	20160701-20161231	Mycobacterium tuberculosis	S	S	S	S	S	S	S	S	S	S	S	S	1	#N/A	#N/A
1362	1	Female	18	bronchoscopy fluid	20160701-20161231	Mycobacterium tuberculosis	S	S	S	S	S	S	S	S	S	S	S	S	0	#N/A	#N/A
1363	1	Male	22	sputum	2017-06-28 10:21:09	Mycobacterium tuberculosis	R	S	S	S	S	S	S	S	S	S	S	S	1	#N/A	#N/A
1364	1	Female	18	sputum	2017-06-05 11:44:05	Mycobacterium tuberculosis	S	S	S	S	S	S	S	S	S	S	S	S	0	Positive	Negative
1365	1	Male	21	sputum	20160701-20161231	Mycobacterium tuberculosis	R	S	S	S	S	S	S	S	S	S	S	S	0	Positive	Negative
1366	1	Male	75	sputum	2017-03-10 10:54:12	Mycobacterium tuberculosis	S	R	R	S	S	S	S	S	R	S	R	S	1	Positive	Positive
1367	1	Male	51	sputum	2017-05-06 10:14:03	Mycobacterium tuberculosis	S	S	S	S	S	S	S	S	S	S	S	S	0	#N/A	#N/A
1368	1	Male	30	sputum	2017-03-30 10:48:20	Mycobacterium tuberculosis	S	S	S	S	S	S	S	S	S	S	S	S	1	Positive	Negative
1369	1	Female	26	bronchoscopy fluid	20160701-20161231	Mycobacterium tuberculosis	S	S	S	S	S	S	S	S	S	S	S	S	0	Positive	Negative
1370	1	Male	30	sputum	20160701-20161231	Mycobacterium tuberculosis	R	R	S	S	S	S	S	S	S	S	S	S	0	#N/A	#N/A
1371	1	Female	24	sputum	20160701-20161231	Mycobacterium tuberculosis	S	S	S	S	S	S	S	S	S	S	S	S	1	#N/A	#N/A
1372	1	Male	45	bronchoscopy fluid	2017-02-24 10:25:43	Mycobacterium tuberculosis	S	S	S	S	S	S	S	S	S	S	S	S	1	#N/A	#N/A
1373	1	Male	66	bronchoscopy fluid	20160701-20161231	Mycobacterium tuberculosis	S	S	S	S	S	S	S	S	S	S	S	S	0	Positive	Negative
1374	1	Female	23	sputum	2017-06-09 10:52:35	Mycobacterium tuberculosis	S	S	S	S	S	S	S	S	S	S	S	S	0	Positive	Negative
1375	2	Female	20	sputum	2017-04-19 11:18:11	Mycobacterium tuberculosis	S	R	S	S	S	S	S	S	S	S	S	S	0	Positive	Negative
1376	1	Male	47	bronchoscopy fluid	20160701-20161231	Mycobacterium tuberculosis	S	S	S	S	S	S	S	S	S	S	S	S	0	#N/A	#N/A
1377	1	Male	27	sputum	20160701-20161231	Mycobacterium tuberculosis	S	S	S	S	S	S	S	S	S	S	S	S	0	Positive	Negative
1378	1	Male	27	bronchoscopy fluid	20160701-20161231	Mycobacterium tuberculosis	S	S	S	S	S	S	S	S	S	S	S	S	0	Negative	Negative
1379	1	Male	37	sputum	2017-05-08 14:23:35	Mycobacterium tuberculosis	R	S	S	S	S	S	S	S	S	S	S	S	0	Positive	Negative
1380	1	Male	24	sputum	20160701-20161231	Mycobacterium tuberculosis	S	S	S	S	S	S	S	S	S	S	S	S	0	Positive	Negative
1381	1	Male	34	sputum	20160701-20161231	Mycobacterium tuberculosis	S	S	S	S	S	S	S	S	S	S	S	S	0	#N/A	#N/A
1382	2	Male	64	sputum	20160701-20161231	Mycobacterium tuberculosis	S	S	S	S	S	S	S	S	S	S	S	S	1	#N/A	#N/A
1383	1	Female	25	sputum	20160701-20161231	Mycobacterium tuberculosis	S	S	S	S	S	S	S	S	S	S	S	S	0	#N/A	#N/A
1384	1	Female	31	bronchoscopy fluid	20160701-20161231	Mycobacterium tuberculosis	S	S	S	S	S	S	S	S	S	S	S	S	0	#N/A	#N/A
1385	1	Male	22	sputum	20160701-20161231	Mycobacterium tuberculosis	S	S	S	S	S	S	S	S	S	S	S	S	0	#N/A	#N/A
1386	1	Female	27	sputum	2017-06-22 10:19:18	Mycobacterium tuberculosis	S	S	S	S	S	S	S	S	S	S	S	S	0	Negative	Negative
1387	1	Male	74	sputum	20160701-20161231	Mycobacterium tuberculosis	S	R	S	S	S	S	S	S	S	S	S	S	1	Positive	Negative
1388	1	Male	25	sputum	20160701-20161231	Mycobacterium tuberculosis	S	S	S	S	S	S	S	S	S	S	S	S	0	#N/A	#N/A
1389	1	Male	24	sputum	2017-03-10 10:09:03	Mycobacterium tuberculosis	S	S	S	S	S	S	S	S	S	S	S	S	0	Positive	Negative
1390	1	Male	44	bronchoscopy fluid	20160701-20161231	Mycobacterium tuberculosis	S	S	S	S	S	S	S	S	S	S	S	S	0	#N/A	#N/A
1391	1	Female	18	bronchoscopy fluid	20160701-20161231	Mycobacterium tuberculosis	S	S	S	S	S	S	S	S	S	S	S	S	0	Negative	Negative
1392	1	Male	70	sputum	20160701-20161231	Mycobacterium tuberculosis	S	S	S	S	S	S	S	S	S	S	S	S	0	#N/A	#N/A
1393	1	Male	18	bronchoscopy fluid	20160701-20161231	Mycobacterium tuberculosis	S	S	S	S	S	S	S	S	S	S	S	S	0	#N/A	#N/A
1394	1	Male	54	bronchoscopy fluid	2017-03-28 14:43:00	Mycobacterium tuberculosis	S	S	S	S	S	S	S	S	S	S	S	S	0	Positive	Negative
1395	1	Female	73	sputum	2017-02-03 11:21:12	Mycobacterium tuberculosis	S	R	R	S	S	S	S	S	S	S	R	S	0	Positive	Positive
1396	1	Male	41	sputum	2017-03-13 09:27:57	Mycobacterium tuberculosis	R	R	R	S	R	R	S	S	S	R	R	S	0	#N/A	#N/A
1397	1	Male	30	sputum	20160701-20161231	Mycobacterium tuberculosis	S	S	S	S	S	S	S	S	S	S	S	S	0	Positive	Negative
1398	2	Male	69	sputum	20160701-20161231	Mycobacterium tuberculosis	S	S	S	S	S	S	S	S	S	S	S	S	1	#N/A	#N/A
1399	1	Male	50	sputum	2017-06-24 10:06:35	Mycobacterium tuberculosis	S	S	S	S	S	S	S	S	S	S	S	S	0	Positive	Negative
1400	2	Male	78	sputum	2017-06-21 09:20:54	Mycobacterium tuberculosis	S	S	S	S	S	S	S	S	S	S	S	S	1	Positive	Negative
1401	2	Female	53	sputum	2017-06-05 10:16:53	Mycobacterium tuberculosis	S	R	S	S	S	S	S	S	R	S	S	S	0	Negative	Negative
1402	1	Male	27	bronchoscopy fluid	2017-02-06 10:11:20	Mycobacterium tuberculosis	S	S	S	S	S	S	S	S	S	S	S	S	0	Negative	Negative
1403	1	Female	40	sputum	2017-02-28 09:50:09	Mycobacterium tuberculosis	R	R	R	S	S	S	S	S	S	S	S	S	1	Positive	Positive
1404	2	Female	23	sputum	20160701-20161231	Mycobacterium tuberculosis	S	S	S	S	S	S	S	S	S	S	S	S	0	#N/A	#N/A
1405	2	Male	50	sputum	2017-05-09 10:02:51	Mycobacterium tuberculosis	S	S	S	S	S	S	S	S	S	S	S	S	1	Positive	Positive
1406	1	Male	69	sputum	2017-02-03 09:18:09	Mycobacterium tuberculosis	S	S	S	S	S	S	S	S	S	S	S	S	0	Negative	Negative
1407	1	Male	50	sputum	2017-04-27 10:25:48	Mycobacterium tuberculosis	S	S	S	S	S	S	S	S	S	S	S	S	1	Positive	Negative
1408	1	Male	49	sputum	20160701-20161231	Mycobacterium tuberculosis	S	S	S	S	S	S	S	S	S	S	S	S	0	#N/A	#N/A
1409	1	Male	25	sputum	20160701-20161231	Mycobacterium tuberculosis	S	S	S	S	S	S	S	S	S	S	S	S	1	#N/A	#N/A
1410	2	Male	53	sputum	20160701-20161231	Mycobacterium tuberculosis	S	S	S	S	S	S	S	S	S	S	S	S	1	#N/A	#N/A
1411	1	Male	30	sputum	20160701-20161231	Mycobacterium tuberculosis	R	R	R	S	R	S	S	S	S	R	S	S	0	Negative	Negative
1412	1	Male	39	sputum	20160701-20161231	Mycobacterium tuberculosis	S	S	S	S	S	S	S	S	S	S	S	S	0	Negative	Negative
1413	1	Male	54	sputum	2017-06-21 14:04:42	Mycobacterium tuberculosis	R	R	R	S	S	S	S	S	S	S	R	S	1	Positive	Positive
1414	2	Female	42	sputum	2017-03-23 14:34:52	Mycobacterium tuberculosis	S	S	S	S	S	S	S	S	S	S	S	S	0	Positive	Negative
1415	1	Female	17	bronchoscopy fluid	20160701-20161231	Mycobacterium tuberculosis	S	S	S	S	S	S	S	S	S	S	S	S	0	#N/A	#N/A
1416	1	Male	52	sputum	20160701-20161231	Mycobacterium tuberculosis	S	S	S	S	S	S	S	S	S	S	S	S	1	#N/A	#N/A
1417	1	Female	20	bronchoscopy fluid	2017-04-19 09:22:37	Mycobacterium tuberculosis	S	S	S	S	S	S	S	S	S	S	S	S	0	Negative	Negative
1418	2	Male	41	sputum	20160701-20161231	Mycobacterium tuberculosis	S	S	S	S	S	S	S	S	S	S	S	S	0	#N/A	#N/A
1419	1	Male	21	sputum	20160701-20161231	Mycobacterium tuberculosis	S	S	S	S	S	S	S	S	S	S	S	S	1	#N/A	#N/A
1420	1	Female	39	sputum	20160701-20161231	Mycobacterium tuberculosis	S	R	S	S	S	S	S	S	S	S	S	S	0	Positive	Positive
1421	1	Male	35	bronchoscopy fluid	20160701-20161231	Mycobacterium tuberculosis	S	S	S	S	S	S	S	S	S	S	S	S	0	Positive	Negative
1422	1	Female	19	sputum	20160701-20161231	Mycobacterium tuberculosis	R	S	S	S	S	S	S	S	S	S	S	S	0	#N/A	#N/A
1423	1	Male	52	sputum	2017-02-24 13:54:23	Mycobacterium tuberculosis	R	S	S	S	S	S	S	S	S	S	S	S	0	Negative	Negative
1424	2	Female	38	sputum	20160701-20161231	Mycobacterium tuberculosis	S	S	S	S	S	S	S	S	S	S	S	S	0	Positive	Negative
1425	1	Female	17	bronchoscopy fluid	2017-03-20 10:57:47	Mycobacterium tuberculosis	S	S	S	S	S	S	S	S	S	S	S	S	0	#N/A	#N/A
1426	1	Male	17	sputum	2017-04-27 11:03:16	Mycobacterium tuberculosis	S	S	S	S	S	S	S	S	S	S	S	S	1	Positive	Negative
1427	2	Male	41	sputum	2017-05-25 09:05:26	Mycobacterium tuberculosis	S	S	S	S	S	S	S	S	S	S	S	S	0	Negative	Negative
1428	1	Male	30	bronchoscopy fluid	2017-04-26 09:46:18	Mycobacterium tuberculosis	S	S	S	S	S	S	S	S	S	S	S	S	0	Positive	Negative
1429	1	Female	20	sputum	20160701-20161231	Mycobacterium tuberculosis	S	S	S	S	S	S	S	S	S	S	S	S	0	#N/A	#N/A
1430	1	Male	60	sputum	20160701-20161231	Mycobacterium tuberculosis	S	S	S	S	S	S	S	S	S	S	S	S	0	#N/A	#N/A
1431	2	Male	50	sputum	20160701-20161231	Mycobacterium tuberculosis	R	R	R	S	S	S	S	S	S	S	R	S	0	#N/A	#N/A
1432	1	Male	65	sputum	2017-06-08 11:42:44	Mycobacterium tuberculosis	S	S	S	S	S	S	S	S	S	S	S	S	1	#N/A	#N/A
1433	1	Female	45	bronchoscopy fluid	20160701-20161231	Mycobacterium tuberculosis	S	S	S	S	S	S	S	S	S	S	S	S	0	Positive	Negative
1434	1	Male	45	sputum	20160701-20161231	Mycobacterium tuberculosis	S	S	S	S	S	S	S	S	S	S	S	S	0	#N/A	#N/A
1435	1	Male	69	sputum	20160701-20161231	Mycobacterium tuberculosis	R	R	S	S	S	S	S	S	S	S	S	S	0	#N/A	#N/A
1436	1	Male	84	sputum	20160701-20161231	Mycobacterium tuberculosis	S	R	S	R	S	S	S	S	R	S	S	S	1	#N/A	#N/A
1437	1	Male	61	sputum	20160701-20161231	Mycobacterium tuberculosis	S	S	S	S	S	S	S	S	S	S	S	S	0	#N/A	#N/A
1438	1	Male	49	sputum	2017-06-05 13:42:23	Mycobacterium tuberculosis	S	S	S	S	S	S	S	S	S	S	S	S	0	Positive	Negative
1439	1	Male	47	bronchoscopy fluid	2017-05-22 14:52:22	Mycobacterium tuberculosis	S	S	S	S	S	S	S	S	S	S	S	S	0	Positive	Negative
1440	1	Male	63	sputum	2017-06-05 13:36:36	Mycobacterium tuberculosis	S	S	S	S	S	S	S	S	S	S	S	S	0	Negative	Negative
1441	1	Female	18	bronchoscopy fluid	20160701-20161231	Mycobacterium tuberculosis	S	S	S	S	S	S	S	S	S	S	S	S	0	#N/A	#N/A
1442	1	Male	29	sputum	2017-07-04 10:16:40	Mycobacterium tuberculosis	S	S	S	S	S	S	S	S	S	S	S	S	0	Positive	Negative
1443	1	Female	17	sputum	20160701-20161231	Mycobacterium tuberculosis	S	S	S	S	S	S	S	S	S	S	S	S	0	Positive	Negative
1444	1	Female	22	bronchoscopy fluid	20160701-20161231	Mycobacterium tuberculosis	S	S	S	S	S	S	S	S	S	S	S	S	1	#N/A	#N/A
1445	1	Male	86	sputum	20160701-20161231	Mycobacterium tuberculosis	S	R	R	S	R	R	S	S	S	R	R	S	1	#N/A	#N/A
1446	1	Male	18	sputum	20160701-20161231	Mycobacterium tuberculosis	S	S	S	S	S	S	S	S	S	S	S	S	0	Negative	Negative
1447	1	Female	50	sputum	2017-06-23 10:16:25	Mycobacterium tuberculosis	S	S	S	S	S	S	S	S	S	S	S	S	0	Positive	Negative
1448	1	Male	23	sputum	2017-03-20 10:41:42	Mycobacterium tuberculosis	S	S	S	S	S	S	S	S	S	S	S	S	0	Positive	Negative
1449	1	Male	33	sputum	2017-05-25 09:32:34	Mycobacterium tuberculosis	R	R	S	S	S	S	S	S	S	S	S	S	1	#N/A	#N/A
1450	1	Male	29	sputum	2017-03-30 11:22:56	Mycobacterium tuberculosis	S	S	S	S	S	S	S	S	S	S	S	S	0	Negative	Negative
1451	2	Male	27	bronchoscopy fluid	2017-02-24 14:12:23	Mycobacterium tuberculosis	S	S	S	S	S	S	S	S	S	S	S	S	0	Positive	Negative
1452	1	Male	68	sputum	2017-07-11 10:16:06	Mycobacterium tuberculosis	S	S	S	S	S	S	S	S	S	S	S	S	0	Positive	Negative
1453	1	Female	23	sputum	20160701-20161231	Mycobacterium tuberculosis	S	S	S	S	S	S	S	S	S	S	S	S	0	#N/A	#N/A
1454	1	Male	22	sputum	2017-06-06 11:14:22	Mycobacterium tuberculosis	S	S	S	S	S	S	S	S	S	S	S	S	0	Positive	Positive
1455	1	Female	60	sputum	20160701-20161231	Mycobacterium tuberculosis	S	S	S	S	S	S	S	S	S	S	S	S	1	Positive	Negative
1456	1	Female	18	bronchoscopy fluid	2017-05-09 10:06:02	Mycobacterium tuberculosis	S	S	S	S	S	S	S	S	S	S	S	S	1	Positive	Negative
1457	1	Male	30	sputum	2017-03-28 14:03:47	Mycobacterium tuberculosis	S	S	S	S	S	S	S	S	S	S	S	S	0	Positive	Negative
1458	1	Female	25	sputum	20160701-20161231	Mycobacterium tuberculosis	S	S	S	S	S	S	S	S	S	S	S	S	0	#N/A	#N/A
1459	1	Female	42	sputum	20160701-20161231	Mycobacterium tuberculosis	S	S	S	S	R	R	S	S	S	R	S	S	1	Positive	Negative
1460	1	Female	61	sputum	20160701-20161231	Mycobacterium tuberculosis	S	R	S	S	S	S	S	S	R	S	S	S	1	#N/A	#N/A
1461	1	Female	30	sputum	20160701-20161231	Mycobacterium tuberculosis	S	R	S	S	S	S	S	R	S	S	S	S	1	#N/A	#N/A
1462	1	Female	18	sputum	20160701-20161231	Mycobacterium tuberculosis	R	S	S	S	S	S	S	S	S	S	S	S	0	Positive	Negative
1463	1	Male	25	sputum	2017-06-23 11:31:37	Mycobacterium tuberculosis	S	S	S	S	S	S	S	S	S	S	S	S	0	#N/A	#N/A
1464	1	Male	43	sputum	20160701-20161231	Mycobacterium tuberculosis	S	S	S	S	S	S	S	S	S	S	S	S	1	#N/A	#N/A
1465	1	Male	69	sputum	2017-03-24 10:46:37	Mycobacterium tuberculosis	S	S	S	S	S	S	S	S	S	S	S	S	0	Positive	Negative
1466	1	Male	31	sputum	2017-02-02 11:33:09	Mycobacterium tuberculosis	S	S	S	S	S	S	S	S	S	S	S	S	0	Positive	Negative
1467	1	Female	46	sputum	2017-07-04 10:47:55	Mycobacterium tuberculosis	R	R	R	S	S	S	S	S	S	S	S	S	0	Positive	Positive
1468	1	Male	42	sputum	2017-05-17 10:23:05	Mycobacterium tuberculosis	S	S	S	S	S	S	S	S	S	S	S	S	1	#N/A	#N/A
1469	2	Female	24	sputum	20160701-20161231	Mycobacterium tuberculosis	S	S	S	S	S	S	S	S	S	S	S	S	1	#N/A	#N/A
1470	1	Female	54	sputum	2017-07-19 09:56:14	Mycobacterium tuberculosis	S	R	S	S	R	S	S	S	S	S	S	S	0	Positive	Positive
1471	2	Male	64	sputum	20160701-20161231	Mycobacterium tuberculosis	S	S	S	S	S	S	S	S	R	S	S	S	1	Positive	Negative
1472	1	Male	34	sputum	20160701-20161231	Mycobacterium tuberculosis	S	S	S	S	S	S	S	S	S	S	S	S	0	#N/A	#N/A
1473	2	Male	82	sputum	2017-03-29 13:44:32	Mycobacterium tuberculosis	S	S	S	S	S	S	S	S	S	S	S	S	1	Positive	Negative
1474	1	Male	29	sputum	2017-06-23 09:13:15	Mycobacterium tuberculosis	S	S	S	S	S	S	S	S	S	S	S	S	0	Positive	Negative
1475	1	Male	68	sputum	2017-05-23 10:25:10	Mycobacterium tuberculosis	R	R	S	S	S	S	S	S	S	S	S	S	0	Positive	Negative
1476	1	Male	21	sputum	20160701-20161231	Mycobacterium tuberculosis	S	R	S	S	S	S	S	S	S	S	S	S	1	Positive	Positive
1477	1	Male	56	sputum	20160701-20161231	Mycobacterium tuberculosis	S	S	S	S	S	S	S	S	S	S	S	S	1	#N/A	#N/A
1478	1	Male	14	bronchoscopy fluid	20160701-20161231	Mycobacterium tuberculosis	S	R	S	S	S	S	S	S	S	S	S	S	0	#N/A	#N/A
1479	1	Male	25	sputum	2017-06-22 10:54:51	Mycobacterium tuberculosis	S	S	S	S	S	S	S	S	S	S	S	S	0	Positive	Negative
1480	1	Male	58	sputum	2017-05-23 10:24:16	Mycobacterium tuberculosis	S	S	S	S	S	S	S	S	S	S	S	S	0	Positive	Negative
1481	1	Female	20	sputum	2017-06-19 10:56:15	Mycobacterium tuberculosis	R	R	S	S	S	S	S	S	S	S	S	S	0	Positive	Positive
1482	1	Male	52	sputum	20160701-20161231	Mycobacterium tuberculosis	S	S	S	S	S	S	S	S	S	S	S	S	1	#N/A	#N/A
1483	1	Male	76	sputum	2017-04-20 11:33:09	Mycobacterium tuberculosis	S	S	S	S	S	S	S	S	S	S	S	S	0	Positive	Negative
1484	2	Male	53	sputum	20160701-20161231	Mycobacterium tuberculosis	R	R	R	S	S	S	S	S	S	S	R	S	1	#N/A	#N/A
1485	1	Male	52	sputum	2017-07-18 11:13:33	Mycobacterium tuberculosis	S	S	S	S	S	S	S	S	S	S	S	S	0	Positive	Negative
1486	1	Male	42	sputum	20160701-20161231	Mycobacterium tuberculosis	R	S	S	S	R	R	S	S	S	R	S	S	1	#N/A	#N/A
1487	1	Male	61	sputum	2017-02-09 09:40:18	Mycobacterium tuberculosis	S	S	S	S	S	S	S	S	S	S	S	S	1	#N/A	#N/A
1488	1	Female	67	sputum	2017-07-12 09:50:41	Mycobacterium tuberculosis	S	S	S	S	S	S	S	S	S	S	S	S	0	Positive	Negative
1489	1	Female	68	sputum	20160701-20161231	Mycobacterium tuberculosis	S	S	S	S	S	S	S	S	S	S	S	S	0	#N/A	#N/A
1490	2	Female	52	sputum	20160701-20161231	Mycobacterium tuberculosis	S	R	R	S	S	S	S	S	S	S	R	S	0	Positive	Positive
1491	1	Male	52	sputum	2017-04-26 09:11:33	Mycobacterium tuberculosis	S	S	S	S	S	S	S	S	S	S	S	S	0	Positive	Positive
1492	2	Male	32	sputum	2017-05-06 10:16:24	Mycobacterium tuberculosis	R	R	R	S	R	R	S	S	S	R	R	S	1	Positive	Positive
1493	1	Female	24	bronchoscopy fluid	2017-05-03 14:43:02	Mycobacterium tuberculosis	R	R	R	S	R	S	S	S	S	R	S	S	0	Positive	Positive
1494	1	Male	24	sputum	2017-02-27 11:01:28	Mycobacterium tuberculosis	S	S	S	S	S	S	S	S	S	S	S	S	0	Positive	Negative
1495	1	Male	42	sputum	2017-07-11 10:45:51	Mycobacterium tuberculosis	S	S	S	S	S	S	S	S	S	S	S	S	0	Positive	Negative
1496	1	Male	17	sputum	20160701-20161231	Mycobacterium tuberculosis	S	S	S	S	S	S	S	S	S	S	S	S	0	#N/A	#N/A
1497	1	Male	51	sputum	2017-03-23 11:43:35	Mycobacterium tuberculosis	S	S	S	S	S	S	S	S	S	S	S	S	1	#N/A	#N/A
1498	1	Male	23	sputum	20160701-20161231	Mycobacterium tuberculosis	S	S	S	S	S	S	S	S	S	S	S	S	0	Positive	Negative
1499	2	Male	28	bronchoscopy fluid	20160701-20161231	Mycobacterium tuberculosis	S	S	R	S	S	S	S	S	S	S	R	S	1	#N/A	#N/A
1500	1	Male	30	sputum	20160701-20161231	Mycobacterium tuberculosis	S	S	S	S	S	S	S	S	S	S	S	S	0	#N/A	#N/A
1501	1	Male	20	sputum	2017-02-03 09:58:59	Mycobacterium tuberculosis	S	S	S	S	S	S	S	S	S	S	S	S	0	#N/A	#N/A
1502	1	Female	46	sputum	20160701-20161231	Mycobacterium tuberculosis	S	R	S	S	S	S	S	R	S	S	S	S	1	#N/A	#N/A
1503	1	Male	32	sputum	20160701-20161231	Mycobacterium tuberculosis	S	S	S	S	S	S	S	S	S	S	S	S	0	#N/A	#N/A
1504	2	Male	44	sputum	20160701-20161231	Mycobacterium tuberculosis	R	R	R	S	S	S	S	S	S	S	S	S	0	#N/A	#N/A
1505	1	Male	59	sputum	2017-05-18 10:42:58	Mycobacterium tuberculosis	R	R	S	S	S	S	S	S	S	S	S	S	1	Positive	Positive
1506	2	Male	70	sputum	2017-03-29 13:50:15	Mycobacterium tuberculosis	S	S	S	S	S	S	S	S	S	S	S	S	0	#N/A	#N/A
1507	1	Male	23	bronchoscopy fluid	20160701-20161231	Mycobacterium tuberculosis	S	S	S	S	S	S	S	S	S	S	S	S	0	#N/A	#N/A
1508	1	Male	50	sputum	2017-06-23 09:02:55	Mycobacterium tuberculosis	S	R	R	S	S	S	S	S	S	S	S	S	0	Negative	Negative
1509	1	Male	41	bronchoscopy fluid	2017-03-28 14:36:48	Mycobacterium tuberculosis	S	S	S	S	S	S	S	S	S	S	S	S	0	Negative	Negative
1510	1	Female	30	sputum	20160701-20161231	Mycobacterium tuberculosis	S	S	S	S	S	S	S	S	S	S	S	S	0	#N/A	#N/A
1511	2	Female	78	sputum	2017-06-02 09:51:44	Mycobacterium tuberculosis	R	R	R	S	S	S	R	R	S	S	R	R	1	Positive	Positive
1512	1	Female	60	sputum	2017-02-04 10:17:55	Mycobacterium tuberculosis	S	S	S	S	S	S	S	S	S	S	S	S	1	Positive	Negative
1513	1	Male	19	sputum	20160701-20161231	Mycobacterium tuberculosis	S	S	S	S	S	S	S	S	S	S	S	S	0	#N/A	#N/A
1514	1	Female	20	bronchoscopy fluid	20160701-20161231	Mycobacterium tuberculosis	S	S	S	S	S	S	S	S	S	S	S	S	0	#N/A	#N/A
1515	2	Male	59	sputum	2017-05-10 10:55:00	Mycobacterium tuberculosis	S	S	S	S	S	S	S	S	S	S	S	S	0	Positive	Negative
1516	1	Male	62	sputum	20160701-20161231	Mycobacterium tuberculosis	R	R	R	S	R	S	R	R	S	R	R	R	1	#N/A	#N/A
1517	1	Female	30	bronchoscopy fluid	2017-08-16 10:35:07	Mycobacterium tuberculosis	S	S	S	S	S	S	S	S	S	S	S	S	0	#N/A	#N/A
1518	1	Female	17	bronchoscopy fluid	20160701-20161231	Mycobacterium tuberculosis	R	R	R	S	S	S	S	S	S	S	R	S	1	#N/A	#N/A
1519	1	Male	40	bronchoscopy fluid	2017-03-23 10:53:06	Mycobacterium tuberculosis	S	S	S	S	S	S	S	S	S	S	S	S	0	Positive	Negative
1520	1	Male	57	sputum	2017-04-11 10:40:46	Mycobacterium tuberculosis	R	R	S	S	S	S	S	S	S	S	S	S	1	Positive	Negative
1521	1	Male	26	sputum	2017-02-24 11:00:38	Mycobacterium tuberculosis	S	S	S	S	S	S	S	S	S	S	S	S	1	Negative	Negative
1522	2	Male	21	sputum	20160701-20161231	Mycobacterium tuberculosis	S	R	R	S	S	S	S	S	R	S	R	S	1	Positive	Positive
1523	1	Male	35	sputum	2017-02-21 14:31:33	Mycobacterium tuberculosis	R	R	R	S	S	S	S	S	S	S	R	S	1	Positive	Positive
1524	1	Male	26	bronchoscopy fluid	2017-02-06 09:40:33	Mycobacterium tuberculosis	S	S	S	S	S	S	S	S	S	S	S	S	0	Positive	Negative
1525	1	Male	61	sputum	20160701-20161231	Mycobacterium tuberculosis	S	S	S	S	S	S	S	S	S	S	S	S	1	Positive	Negative
1526	1	Male	27	bronchoscopy fluid	2017-06-21 14:49:11	Mycobacterium tuberculosis	S	S	S	S	S	S	S	S	S	S	S	S	0	Positive	Negative
1527	1	Male	20	sputum	2017-02-06 08:51:20	Mycobacterium tuberculosis	S	S	S	S	S	S	S	S	S	S	S	S	0	Positive	Negative
1528	1	Male	2	sputum	20160701-20161231	Mycobacterium tuberculosis	S	S	S	S	S	S	S	S	S	S	S	S	0	Positive	Negative
1529	2	Male	66	sputum	2017-02-09 14:43:59	Mycobacterium tuberculosis	R	R	S	S	S	S	S	S	S	S	S	S	0	Negative	Negative
1530	1	Male	62	sputum	20160701-20161231	Mycobacterium tuberculosis	S	R	R	S	S	S	S	S	S	S	R	S	1	Positive	Positive
1531	1	Male	81	sputum	2017-06-19 10:41:35	Mycobacterium tuberculosis	S	S	S	S	S	S	S	S	S	S	S	S	1	Positive	Negative
1532	1	Female	53	sputum	20160701-20161231	Mycobacterium tuberculosis	S	R	S	S	S	S	S	S	S	S	S	S	0	Positive	Negative
1533	2	Male	70	sputum	20160701-20161231	Mycobacterium tuberculosis	S	S	S	S	S	S	S	S	S	S	S	S	1	#N/A	#N/A
1534	1	Male	67	sputum	20160701-20161231	Mycobacterium tuberculosis	S	S	S	S	S	S	S	S	S	S	S	S	0	#N/A	#N/A
1535	1	Male	56	sputum	20160701-20161231	Mycobacterium tuberculosis	S	S	S	S	S	S	S	S	S	S	S	S	0	Positive	Negative
1536	1	Female	17	bronchoscopy fluid	20160701-20161231	Mycobacterium tuberculosis	S	S	S	S	S	S	S	S	S	S	S	S	0	#N/A	#N/A
1537	1	Male	66	sputum	2017-05-30 11:09:44	Mycobacterium tuberculosis	S	R	S	S	S	S	S	S	S	S	S	S	1	Positive	Positive
1538	1	Male	82	sputum	20160701-20161231	Mycobacterium tuberculosis	S	R	S	S	S	S	S	S	S	S	S	S	1	#N/A	#N/A
1539	1	Male	21	sputum	2017-07-12 09:21:21	Mycobacterium tuberculosis	S	R	S	S	S	S	S	S	S	S	S	S	0	Positive	Negative
1540	1	Male	30	sputum	20160701-20161231	Mycobacterium tuberculosis	S	S	S	S	S	S	S	S	S	S	S	S	0	#N/A	#N/A
1541	1	Male	48	sputum	2017-02-10 10:59:40	Mycobacterium tuberculosis	S	S	S	S	S	S	S	S	S	S	S	S	0	#N/A	#N/A
1542	1	Male	82	sputum	20160701-20161231	Mycobacterium tuberculosis	R	S	S	S	R	R	S	S	S	R	S	S	0	Negative	Negative
1543	2	Male	63	sputum	20160701-20161231	Mycobacterium tuberculosis	S	S	S	S	S	S	S	S	S	S	S	S	1	#N/A	#N/A
1544	1	Male	27	sputum	2017-03-16 14:14:08	Mycobacterium tuberculosis	S	S	S	S	R	R	S	S	S	R	S	S	0	Positive	Negative
1545	1	Male	86	sputum	2017-06-19 10:40:57	Mycobacterium tuberculosis	S	S	S	S	S	S	S	S	S	S	S	S	1	#N/A	#N/A
1546	1	Female	57	sputum	20160701-20161231	Mycobacterium tuberculosis	R	S	S	S	S	S	S	S	S	S	S	S	0	#N/A	#N/A
1547	1	Male	63	sputum	2017-02-24 10:28:16	Mycobacterium tuberculosis	S	S	S	S	S	S	S	S	S	S	S	S	0	#N/A	#N/A
1548	1	Male	30	bronchoscopy fluid	20160701-20161231	Mycobacterium tuberculosis	S	S	S	S	S	S	S	S	S	S	S	S	0	Positive	Negative
1549	1	Male	59	sputum	2017-06-08 11:11:10	Mycobacterium tuberculosis	R	R	R	S	S	S	S	S	S	S	R	S	0	#N/A	#N/A
1550	1	Male	87	sputum	20160701-20161231	Mycobacterium tuberculosis	S	S	S	S	S	S	S	S	S	S	S	S	0	Positive	Negative
1551	2	Male	33	bronchoscopy fluid	2017-06-21 14:26:30	Mycobacterium tuberculosis	S	S	S	S	S	S	S	S	S	S	S	S	0	Positive	Negative
1552	2	Female	37	sputum	2017-07-11 09:16:59	Mycobacterium tuberculosis	S	R	R	S	S	S	S	S	S	S	R	S	0	#N/A	#N/A
1553	2	Female	21	sputum	20160701-20161231	Mycobacterium tuberculosis	R	R	R	R	R	R	S	S	R	R	S	S	0	#N/A	#N/A
1554	2	Male	56	sputum	2017-03-10 11:29:16	Mycobacterium tuberculosis	S	R	R	S	S	S	S	S	S	S	R	S	1	#N/A	#N/A
1555	2	Female	44	bronchoscopy fluid	2017-02-08 15:03:57	Mycobacterium tuberculosis	R	R	R	S	S	S	S	S	S	S	S	S	0	#N/A	#N/A
1556	2	Male	63	sputum	2017-03-13 10:38:19	Mycobacterium tuberculosis	S	S	S	S	R	S	S	S	S	R	S	S	0	#N/A	#N/A
1557	2	Female	45	sputum	2017-02-04 10:45:22	Mycobacterium tuberculosis	S	S	S	S	S	S	S	S	S	S	S	S	0	#N/A	#N/A
1558	2	Male	23	sputum	20160701-20161231	Mycobacterium tuberculosis	S	S	S	S	S	S	S	S	S	S	S	S	0	#N/A	#N/A
1559	2	Female	26	sputum	20160701-20161231	Mycobacterium tuberculosis	S	S	S	S	S	S	S	S	S	S	S	S	0	#N/A	#N/A
1560	2	Male	27	sputum	2017-06-27 10:38:33	Mycobacterium tuberculosis	S	S	S	S	S	S	S	S	S	S	S	S	0	#N/A	#N/A
1561	2	Male	54	sputum	2017-06-30 11:29:53	Mycobacterium tuberculosis	S	S	S	S	S	S	S	S	S	S	S	S	1	#N/A	#N/A
1562	2	Female	23	sputum	2017-04-18 10:29:44	Mycobacterium tuberculosis	S	R	S	S	S	S	S	S	S	S	S	S	1	#N/A	#N/A
1563	2	Female	20	sputum	20160701-20161231	Mycobacterium tuberculosis	S	S	S	S	S	S	S	S	S	S	S	S	0	Positive	Negative
1564	2	Male	18	sputum	2017-03-17 10:56:36	Mycobacterium tuberculosis	S	S	S	S	S	S	S	S	S	S	S	S	1	#N/A	#N/A
1565	2	Male	81	sputum	20160701-20161231	Mycobacterium tuberculosis	S	S	S	S	S	S	S	S	S	S	S	S	0	#N/A	#N/A
1566	1	Male	30	sputum	2017-05-16 14:42:53	Mycobacterium tuberculosis	S	S	S	S	S	S	S	S	S	S	S	S	0	Negative	Negative
1567	1	Female	80	sputum	2017-05-06 10:05:12	Mycobacterium tuberculosis	S	S	S	S	S	S	S	S	S	S	S	S	1	#N/A	#N/A
1568	2	Female	37	sputum	20160701-20161231	Mycobacterium tuberculosis	S	R	R	S	S	S	S	S	S	S	R	S	0	#N/A	#N/A
1569	1	Male	41	sputum	2017-05-25 10:10:45	Mycobacterium tuberculosis	S	S	S	S	S	S	S	S	S	S	S	S	0	Positive	Negative
1570	1	Male	22	sputum	20160701-20161231	Mycobacterium tuberculosis	S	S	S	S	S	S	S	S	S	S	S	S	0	#N/A	#N/A
1571	1	Female	33	sputum	2017-06-02 11:47:13	Mycobacterium tuberculosis	S	S	S	S	S	S	S	S	S	S	S	S	0	Positive	Negative
1572	1	Female	34	sputum	20160701-20161231	Mycobacterium tuberculosis	S	S	S	S	S	S	S	S	S	S	S	S	0	#N/A	#N/A
1573	1	Male	58	sputum	2017-02-24 10:27:00	Mycobacterium tuberculosis	S	S	S	S	S	S	S	S	S	S	S	S	0	#N/A	#N/A
1574	1	Male	67	sputum	2017-04-25 10:40:58	Mycobacterium tuberculosis	S	S	S	S	S	S	S	S	S	S	S	S	1	#N/A	#N/A
1575	1	Male	27	bronchoscopy fluid	20160701-20161231	Mycobacterium tuberculosis	S	S	S	S	S	S	S	S	S	S	S	S	0	#N/A	#N/A
1576	1	Male	19	sputum	20160701-20161231	Mycobacterium tuberculosis	S	R	S	S	S	S	S	S	S	S	S	S	1	#N/A	#N/A
1577	1	Male	70	sputum	20160701-20161231	Mycobacterium tuberculosis	S	S	S	S	S	S	S	S	S	S	S	S	0	#N/A	#N/A
1578	1	Male	44	sputum	2017-04-27 10:28:36	Mycobacterium tuberculosis	S	S	S	S	S	S	S	S	S	S	S	S	0	#N/A	#N/A
1579	1	Male	43	sputum	20160701-20161231	Mycobacterium tuberculosis	S	S	S	S	S	S	S	S	S	S	S	S	1	#N/A	#N/A
1580	1	Male	45	sputum	2017-06-28 09:39:03	Mycobacterium tuberculosis	S	S	S	S	S	S	S	S	S	S	S	S	0	#N/A	#N/A
1581	2	Male	60	sputum	2017-05-18 10:08:38	Mycobacterium tuberculosis	S	S	S	S	S	S	S	S	S	S	S	S	0	#N/A	#N/A
1582	1	Male	41	bronchoscopy fluid	2017-02-09 09:57:26	Mycobacterium tuberculosis	S	S	S	S	S	S	S	S	S	S	S	S	0	#N/A	#N/A
1583	1	Female	21	sputum	2017-02-17 09:14:08	Mycobacterium tuberculosis	S	R	S	S	S	S	S	S	S	S	S	S	0	#N/A	#N/A
1584	1	Male	75	sputum	2017-03-17 10:35:47	Mycobacterium tuberculosis	S	S	S	S	S	S	S	S	S	S	S	S	0	#N/A	#N/A
1585	1	Male	25	sputum	2017-02-21 14:56:08	Mycobacterium tuberculosis	S	S	S	S	S	S	S	S	S	S	S	S	0	#N/A	#N/A
1586	1	Male	59	sputum	2017-05-06 10:07:05	Mycobacterium tuberculosis	S	S	S	S	R	R	S	S	S	R	S	S	0	#N/A	#N/A
1587	1	Male	53	bronchoscopy fluid	2017-02-24 10:23:57	Mycobacterium tuberculosis	S	S	S	S	S	S	S	S	S	S	S	S	0	Negative	Negative
1588	2	Female	51	sputum	20160701-20161231	Mycobacterium tuberculosis	R	R	R	S	R	S	S	S	S	R	R	S	1	#N/A	#N/A
1589	1	Male	21	sputum	20160701-20161231	Mycobacterium tuberculosis	S	S	R	S	S	S	S	S	S	S	S	S	1	#N/A	#N/A
1590	1	Male	31	sputum	2017-06-23 11:00:30	Mycobacterium tuberculosis	S	S	S	S	S	S	S	S	S	S	S	S	1	#N/A	#N/A
1591	1	Male	20	sputum	2017-04-11 14:55:56	Mycobacterium tuberculosis	S	S	S	S	S	S	S	S	S	S	S	S	0	#N/A	#N/A
1592	1	Male	21	sputum	20160701-20161231	Mycobacterium tuberculosis	S	S	S	S	R	R	S	S	S	R	S	S	1	#N/A	#N/A
1593	1	Male	70	sputum	20160701-20161231	Mycobacterium tuberculosis	S	S	S	S	S	S	S	S	S	S	S	S	0	#N/A	#N/A
1594	1	Male	31	sputum	2017-06-27 10:12:09	Mycobacterium tuberculosis	S	R	R	S	S	S	S	S	S	S	R	S	0	Positive	Positive
1595	2	Male	57	sputum	20160701-20161231	Mycobacterium tuberculosis	S	S	S	S	S	S	S	S	S	S	S	S	0	#N/A	#N/A
1596	1	Male	74	sputum	2017-02-27 11:00:22	Mycobacterium tuberculosis	S	S	S	S	S	S	S	S	S	S	S	S	1	#N/A	#N/A
1597	1	Female	28	sputum	20160701-20161231	Mycobacterium tuberculosis	S	S	S	S	S	S	S	S	S	S	S	S	0	#N/A	#N/A
1598	1	Male	27	sputum	20160701-20161231	Mycobacterium tuberculosis	S	S	S	S	S	S	S	S	S	S	S	S	0	#N/A	#N/A
1599	1	Male	22	sputum	2017-03-28 14:17:55	Mycobacterium tuberculosis	S	S	S	S	S	S	S	S	S	S	S	S	0	Positive	Negative
1600	1	Female	18	sputum	20160701-20161231	Mycobacterium tuberculosis	S	S	S	S	S	S	S	S	S	S	S	S	0	#N/A	#N/A
1601	2	Male	19	sputum	2017-02-10 13:56:24	Mycobacterium tuberculosis	S	S	S	S	S	S	S	S	S	S	S	S	1	#N/A	#N/A
1602	1	Male	45	sputum	2017-02-10 13:50:14	Mycobacterium tuberculosis	S	S	S	S	S	S	S	S	S	S	S	S	1	#N/A	#N/A
1603	1	Male	27	sputum	2017-05-03 14:10:18	Mycobacterium tuberculosis	S	S	S	S	S	S	S	S	S	S	S	S	0	#N/A	#N/A
1604	1	Male	73	sputum	2017-02-03 09:50:25	Mycobacterium tuberculosis	R	R	R	S	S	S	S	S	S	S	R	S	0	#N/A	#N/A
1605	1	Male	62	sputum	2017-06-24 10:26:09	Mycobacterium tuberculosis	S	S	S	S	S	S	S	S	S	S	S	S	1	#N/A	#N/A
1606	1	Female	68	sputum	2017-06-23 14:29:45	Mycobacterium tuberculosis	S	S	S	S	S	S	S	S	R	S	S	S	0	#N/A	#N/A
1607	1	Male	59	sputum	20160701-20161231	Mycobacterium tuberculosis	S	S	S	S	S	S	S	S	S	S	S	S	0	#N/A	#N/A
1608	1	Female	23	sputum	2017-06-21 10:27:34	Mycobacterium tuberculosis	S	S	S	S	S	S	S	S	S	S	S	S	0	#N/A	#N/A
1609	1	Male	49	sputum	20160701-20161231	Mycobacterium tuberculosis	S	S	S	S	S	S	S	S	S	S	S	S	0	#N/A	#N/A
1610	2	Female	25	sputum	2017-03-10 11:05:17	Mycobacterium tuberculosis	S	S	S	S	S	S	S	S	S	S	S	S	1	#N/A	#N/A
1611	1	Male	51	sputum	20160701-20161231	Mycobacterium tuberculosis	S	S	S	S	S	S	S	S	S	S	S	S	0	#N/A	#N/A
1612	1	Female	20	sputum	2017-04-18 10:26:30	Mycobacterium tuberculosis	S	S	S	S	S	S	S	S	S	S	S	S	1	#N/A	#N/A
1613	1	Female	69	sputum	2017-06-22 10:08:42	Mycobacterium tuberculosis	S	S	S	S	S	S	S	S	S	S	S	S	0	#N/A	#N/A
1614	1	Male	20	bronchoscopy fluid	2017-04-25 11:36:46	Mycobacterium tuberculosis	S	S	S	S	S	S	S	S	S	S	S	S	0	#N/A	#N/A
1615	1	Male	34	sputum	2017-04-11 11:30:04	Mycobacterium tuberculosis	S	S	S	S	S	S	S	S	S	S	S	S	0	#N/A	#N/A
1616	1	Male	46	sputum	20160701-20161231	Mycobacterium tuberculosis	S	R	S	S	S	S	S	S	S	S	S	S	1	#N/A	#N/A
1617	1	Male	19	sputum	2017-02-06 10:40:01	Mycobacterium tuberculosis	S	S	S	S	S	S	S	S	S	S	S	S	0	#N/A	#N/A
1618	1	Male	42	sputum	20160701-20161231	Mycobacterium tuberculosis	S	S	S	S	S	S	S	S	S	S	S	S	1	#N/A	#N/A
1619	1	Male	50	sputum	2017-03-24 10:08:40	Mycobacterium tuberculosis	S	S	S	S	S	S	S	S	S	S	S	S	1	#N/A	#N/A
1620	1	Female	23	bronchoscopy fluid	2017-05-10 08:45:39	Mycobacterium tuberculosis	R	R	S	S	S	S	S	S	S	S	S	S	0	Positive	Negative
1621	1	Male	67	sputum	2017-06-08 14:55:58	Mycobacterium tuberculosis	S	S	S	S	S	S	S	S	S	S	S	S	1	#N/A	#N/A
1622	1	Female	70	sputum	20160701-20161231	Mycobacterium tuberculosis	S	S	S	S	S	S	S	S	S	S	S	S	0	#N/A	#N/A
1623	1	Male	26	sputum	20160701-20161231	Mycobacterium tuberculosis	S	S	S	S	S	S	S	S	S	S	S	S	0	#N/A	#N/A
1624	1	Male	17	bronchoscopy fluid	20160701-20161231	Mycobacterium tuberculosis	S	S	S	S	S	S	S	S	S	S	S	S	0	#N/A	#N/A
1625	1	Male	16	sputum	2017-02-27 14:12:46	Mycobacterium tuberculosis	S	S	S	S	S	S	S	S	S	S	S	S	1	Positive	Negative
1626	1	Female	17	sputum	2017-07-18 10:52:27	Mycobacterium tuberculosis	S	S	S	S	S	S	S	S	S	S	S	S	0	#N/A	#N/A
1627	1	Female	81	sputum	2017-06-21 13:42:42	Mycobacterium tuberculosis	S	R	R	R	S	S	S	S	R	S	R	S	0	#N/A	#N/A
1628	1	Male	40	sputum	2017-02-03 09:24:41	Mycobacterium tuberculosis	S	S	S	S	S	S	S	S	S	S	S	S	0	#N/A	#N/A
1629	1	Female	67	sputum	20160701-20161231	Mycobacterium tuberculosis	S	S	S	S	S	S	S	S	S	S	S	S	0	#N/A	#N/A
1630	1	Male	75	sputum	20160701-20161231	Mycobacterium tuberculosis	S	R	S	S	S	S	S	S	S	S	S	S	0	#N/A	#N/A
1631	1	Female	63	sputum	20160701-20161231	Mycobacterium tuberculosis	S	S	S	S	S	S	S	S	S	S	S	S	0	#N/A	#N/A
1632	2	Male	69	sputum	20160701-20161231	Mycobacterium tuberculosis	S	S	S	S	S	S	S	S	S	S	S	S	0	#N/A	#N/A
1633	1	Male	65	sputum	20160701-20161231	Mycobacterium tuberculosis	S	S	S	S	S	S	S	S	S	S	S	S	1	#N/A	#N/A
1634	1	Male	42	sputum	20160701-20161231	Mycobacterium tuberculosis	S	S	S	S	S	S	S	S	S	S	S	S	0	#N/A	#N/A
1635	1	Male	57	bronchoscopy fluid	20160701-20161231	Mycobacterium tuberculosis	S	S	S	S	S	S	S	S	S	S	S	S	0	#N/A	#N/A
1636	1	Female	70	sputum	2017-03-02 13:54:12	Mycobacterium tuberculosis	S	S	S	S	S	S	S	S	S	S	S	S	0	#N/A	#N/A
1637	1	Female	24	sputum	20160701-20161231	Mycobacterium tuberculosis	S	S	S	S	S	S	S	S	S	S	S	S	0	#N/A	#N/A
1638	1	Male	19	sputum	2017-06-02 10:14:25	Mycobacterium tuberculosis	S	S	S	S	S	S	S	S	S	S	S	S	1	#N/A	#N/A
1639	1	Male	50	sputum	20160701-20161231	Mycobacterium tuberculosis	R	R	S	S	S	S	S	S	S	S	S	S	1	#N/A	#N/A
1640	2	Male	39	sputum	20160701-20161231	Mycobacterium tuberculosis	R	R	R	S	S	S	S	S	S	S	R	S	1	#N/A	#N/A
1641	2	Female	52	sputum	2017-05-26 11:12:09	Mycobacterium tuberculosis	S	S	S	S	S	S	S	S	S	S	S	S	0	#N/A	#N/A
1642	1	Male	31	bronchoscopy fluid	2017-06-05 11:26:17	Mycobacterium tuberculosis	S	S	S	S	S	S	S	S	S	S	S	S	0	Negative	Negative
1643	1	Female	27	sputum	20160701-20161231	Mycobacterium tuberculosis	S	S	S	S	S	S	S	S	S	S	S	S	0	#N/A	#N/A
1644	1	Male	64	sputum	2017-03-13 10:26:38	Mycobacterium tuberculosis	R	S	S	S	R	S	S	S	S	S	S	S	0	#N/A	#N/A
1645	2	Male	62	sputum	2017-04-18 13:50:52	Mycobacterium tuberculosis	S	S	S	S	R	R	R	S	S	R	S	R	1	#N/A	#N/A
1646	1	Male	46	sputum	20160701-20161231	Mycobacterium tuberculosis	S	S	S	S	S	S	S	S	S	S	S	S	0	#N/A	#N/A
1647	1	Male	17	sputum	2017-02-03 11:08:14	Mycobacterium tuberculosis	S	S	S	S	S	S	S	S	S	S	S	S	0	#N/A	#N/A
1648	1	Female	29	sputum	2017-07-03 11:24:26	Mycobacterium tuberculosis	S	S	S	S	S	S	S	S	S	S	S	S	0	#N/A	#N/A
1649	1	Male	64	bronchoscopy fluid	2017-03-21 10:45:46	Mycobacterium tuberculosis	S	R	R	S	S	S	S	S	S	S	R	S	0	#N/A	#N/A
1650	1	Male	44	sputum	2017-05-23 10:52:58	Mycobacterium tuberculosis	S	R	R	S	S	S	S	S	S	S	R	S	0	#N/A	#N/A
1651	1	Male	29	sputum	20160701-20161231	Mycobacterium tuberculosis	S	S	S	S	S	S	S	S	S	S	S	S	0	#N/A	#N/A
1652	1	Male	17	sputum	2017-07-03 14:47:47	Mycobacterium tuberculosis	S	S	S	S	S	S	S	S	S	S	S	S	0	#N/A	#N/A
1653	1	Female	25	sputum	2017-04-25 10:57:56	Mycobacterium tuberculosis	S	S	S	S	S	S	S	S	S	S	S	S	0	#N/A	#N/A
1654	1	Female	28	sputum	20160701-20161231	Mycobacterium tuberculosis	S	S	S	S	S	S	S	S	S	S	S	S	0	#N/A	#N/A
1655	2	Male	21	sputum	2017-02-24 09:58:59	Mycobacterium tuberculosis	S	S	S	S	S	S	S	S	S	S	S	S	0	Positive	Negative
1656	1	Male	59	sputum	20160701-20161231	Mycobacterium tuberculosis	S	R	S	S	S	S	S	S	S	S	S	S	0	#N/A	#N/A
1657	1	Female	44	sputum	2017-03-24 11:00:54	Mycobacterium tuberculosis	S	S	S	S	S	S	S	S	S	S	S	S	0	#N/A	#N/A
1658	1	Male	69	sputum	20160701-20161231	Mycobacterium tuberculosis	S	S	S	S	S	S	S	S	S	S	S	S	0	#N/A	#N/A
1659	1	Male	43	sputum	2017-02-03 09:31:25	Mycobacterium tuberculosis	S	S	S	S	S	S	S	S	S	S	S	S	0	#N/A	#N/A
1660	1	Male	53	sputum	2017-06-21 14:21:49	Mycobacterium tuberculosis	S	S	S	S	S	S	S	S	S	S	S	S	0	#N/A	#N/A
1661	1	Male	42	sputum	20160701-20161231	Mycobacterium tuberculosis	S	S	S	S	S	S	S	S	S	S	S	S	0	#N/A	#N/A
1662	1	Male	66	sputum	2017-02-10 13:52:37	Mycobacterium tuberculosis	S	S	S	S	S	S	S	S	S	S	S	S	1	#N/A	#N/A
1663	1	Male	32	sputum	20160701-20161231	Mycobacterium tuberculosis	S	S	S	S	S	S	S	S	S	S	S	S	0	#N/A	#N/A
1664	1	Female	29	bronchoscopy fluid	20160701-20161231	Mycobacterium tuberculosis	S	R	S	S	S	S	S	S	S	S	S	S	0	#N/A	#N/A
1665	1	Male	45	sputum	20160701-20161231	Mycobacterium tuberculosis	R	R	R	R	R	R	S	S	R	R	S	S	0	#N/A	#N/A
1666	2	Male	61	sputum	20160701-20161231	Mycobacterium tuberculosis	S	R	R	S	S	S	S	S	S	S	R	S	0	#N/A	#N/A
1667	1	Male	58	sputum	2017-06-06 13:55:08	Mycobacterium tuberculosis	S	S	S	S	S	S	S	S	S	S	S	S	1	#N/A	#N/A
1668	1	Female	17	sputum	2017-03-23 11:00:07	Mycobacterium tuberculosis	S	S	S	S	S	S	S	S	S	S	S	S	0	#N/A	#N/A
1669	1	Male	49	sputum	20160701-20161231	Mycobacterium tuberculosis	S	S	R	S	S	S	S	S	S	S	R	S	1	#N/A	#N/A
1670	1	Male	48	sputum	2017-02-03 10:18:17	Mycobacterium tuberculosis	S	S	R	S	S	S	S	S	S	S	S	S	1	Positive	Positive
1671	1	Female	10	sputum	2017-02-09 14:01:47	Mycobacterium tuberculosis	S	S	S	S	S	S	S	S	S	S	S	S	0	#N/A	#N/A
1672	1	Male	49	sputum	2017-02-27 11:30:09	Mycobacterium tuberculosis	S	S	S	S	S	S	S	S	S	S	S	S	0	#N/A	#N/A
1673	1	Male	51	sputum	2017-06-23 11:01:36	Mycobacterium tuberculosis	S	S	S	S	S	S	S	S	S	S	S	S	1	#N/A	#N/A
1674	1	Male	18	sputum	20160701-20161231	Mycobacterium tuberculosis	S	S	S	S	S	S	S	S	S	S	S	S	0	#N/A	#N/A
1675	1	Female	65	sputum	20160701-20161231	Mycobacterium tuberculosis	S	S	S	S	S	S	S	S	S	S	S	S	0	#N/A	#N/A
1676	1	Male	47	sputum	20160701-20161231	Mycobacterium tuberculosis	R	R	S	S	R	S	S	S	S	S	S	S	0	#N/A	#N/A
1677	2	Female	49	sputum	2017-03-20 10:12:13	Mycobacterium tuberculosis	R	R	R	R	S	S	S	S	S	S	R	S	0	#N/A	#N/A
1678	1	Male	46	bronchoscopy fluid	20160701-20161231	Mycobacterium tuberculosis	S	R	S	S	S	S	S	S	S	S	S	S	1	#N/A	#N/A
1679	1	Male	65	sputum	2017-02-09 13:56:40	Mycobacterium tuberculosis	S	S	S	S	S	S	S	S	S	S	S	S	0	#N/A	#N/A
1680	1	Male	73	sputum	2017-06-30 14:01:01	Mycobacterium tuberculosis	S	S	S	S	R	S	S	S	S	R	S	S	0	#N/A	#N/A
1681	1	Male	53	sputum	2017-05-02 14:52:14	Mycobacterium tuberculosis	S	S	S	S	S	S	S	S	S	S	S	S	1	#N/A	#N/A
1682	1	Female	23	bronchoscopy fluid	2017-04-11 14:54:50	Mycobacterium tuberculosis	S	S	S	S	S	S	S	S	S	S	S	S	0	#N/A	#N/A
1683	1	Male	44	sputum	2017-05-09 09:54:08	Mycobacterium tuberculosis	S	S	S	S	S	S	S	S	S	S	S	S	0	Negative	Negative
1684	1	Male	61	sputum	2017-04-20 11:39:16	Mycobacterium tuberculosis	S	S	S	S	S	S	S	S	S	S	S	S	0	Positive	Negative
1685	1	Male	38	sputum	20160701-20161231	Mycobacterium tuberculosis	S	S	S	S	S	S	S	S	S	S	S	S	1	#N/A	#N/A
1686	1	Male	66	sputum	20160701-20161231	Mycobacterium tuberculosis	S	S	S	S	S	S	S	S	S	S	S	S	1	#N/A	#N/A
1687	2	Male	44	sputum	2017-02-06 14:17:09	Mycobacterium tuberculosis	S	S	S	S	S	S	S	S	S	S	S	S	1	Positive	Negative
1688	1	Male	62	sputum	20160701-20161231	Mycobacterium tuberculosis	S	S	S	S	S	S	S	S	S	S	S	S	1	#N/A	#N/A
1689	2	Male	93	sputum	20160701-20161231	Mycobacterium tuberculosis	S	S	S	S	S	S	S	S	S	S	S	S	0	#N/A	#N/A
1690	1	Male	37	sputum	20160701-20161231	Mycobacterium tuberculosis	S	R	S	S	R	S	S	S	S	R	S	S	0	#N/A	#N/A
1691	2	Female	23	sputum	2017-02-28 10:24:56	Mycobacterium tuberculosis	S	S	S	S	R	R	S	S	S	R	S	S	0	Positive	Negative
1692	2	Female	22	sputum	20160701-20161231	Mycobacterium tuberculosis	S	S	S	S	S	S	S	S	S	S	S	S	0	#N/A	#N/A
1693	2	Male	38	bronchoscopy fluid	20160701-20161231	Mycobacterium tuberculosis	S	R	R	S	S	S	S	S	S	S	R	S	1	#N/A	#N/A
1694	2	Male	33	sputum	20160701-20161231	Mycobacterium tuberculosis	R	R	S	S	S	S	S	S	S	S	S	S	1	#N/A	#N/A
1695	1	Male	59	sputum	20160701-20161231	Mycobacterium tuberculosis	S	S	S	S	S	S	S	S	S	S	S	S	1	#N/A	#N/A
1696	1	Male	36	sputum	20160701-20161231	Mycobacterium tuberculosis	S	S	S	S	S	S	S	S	S	S	S	S	0	#N/A	#N/A
1697	1	Female	22	sputum	20160701-20161231	Mycobacterium tuberculosis	S	S	S	S	S	S	S	S	S	S	S	S	1	#N/A	#N/A
1698	1	Male	24	sputum	2017-07-03 10:37:04	Mycobacterium tuberculosis	S	S	S	S	S	S	S	S	S	S	S	S	0	#N/A	#N/A
1699	1	Female	21	sputum	20160701-20161231	Mycobacterium tuberculosis	S	S	S	S	S	S	S	S	S	S	S	S	0	#N/A	#N/A
1700	1	Male	79	sputum	2017-06-09 11:23:20	Mycobacterium tuberculosis	S	S	S	S	S	S	S	S	S	S	S	S	0	#N/A	#N/A
1701	1	Female	46	sputum	20160701-20161231	Mycobacterium tuberculosis	S	S	S	S	S	S	S	S	S	S	S	S	1	#N/A	#N/A
1702	1	Male	60	bronchoscopy fluid	2017-02-06 10:09:28	Mycobacterium tuberculosis	S	S	S	S	S	S	S	S	S	S	S	S	0	#N/A	#N/A
1703	1	Male	68	sputum	20160701-20161231	Mycobacterium tuberculosis	S	S	S	S	S	S	S	S	S	S	S	S	0	#N/A	#N/A
1704	1	Male	16	bronchoscopy fluid	20160701-20161231	Mycobacterium tuberculosis	R	R	R	S	R	R	S	S	R	R	S	S	1	#N/A	#N/A
1705	1	Female	30	sputum	2017-05-16 14:13:55	Mycobacterium tuberculosis	S	S	S	S	S	S	S	S	S	S	S	S	1	#N/A	#N/A
1706	1	Male	63	sputum	20160701-20161231	Mycobacterium tuberculosis	S	S	S	S	S	S	S	S	S	S	S	S	0	#N/A	#N/A
1707	1	Female	46	sputum	2017-06-23 10:02:50	Mycobacterium tuberculosis	R	S	R	S	S	S	S	S	S	S	R	S	1	#N/A	#N/A
1708	1	Male	47	sputum	20160701-20161231	Mycobacterium tuberculosis	S	S	S	S	S	S	S	S	S	S	S	S	1	#N/A	#N/A
1709	1	Male	84	sputum	2017-07-03 11:30:13	Mycobacterium tuberculosis	S	S	S	S	S	S	S	S	S	S	S	S	1	#N/A	#N/A
1710	1	Male	65	sputum	2017-04-11 10:39:03	Mycobacterium tuberculosis	S	S	S	S	S	S	S	S	S	S	S	S	1	#N/A	#N/A
1711	1	Female	64	sputum	2017-04-17 11:19:08	Mycobacterium tuberculosis	S	S	S	S	S	S	S	S	S	S	S	S	0	#N/A	#N/A
1712	1	Female	22	sputum	20160701-20161231	Mycobacterium tuberculosis	S	S	S	S	S	S	S	S	S	S	S	S	0	#N/A	#N/A
1713	1	Male	60	bronchoscopy fluid	2017-06-23 13:48:36	Mycobacterium tuberculosis	S	S	S	S	S	S	S	S	S	S	S	S	0	Positive	Negative
1714	1	Female	49	sputum	2017-06-01 14:00:44	Mycobacterium tuberculosis	S	S	S	S	S	S	S	S	S	S	S	S	1	#N/A	#N/A
1715	1	Female	77	sputum	20160701-20161231	Mycobacterium tuberculosis	S	S	S	S	S	S	S	S	S	S	S	S	0	#N/A	#N/A
1716	1	Male	12	bronchoscopy fluid	2017-05-22 10:47:56	Mycobacterium tuberculosis	R	R	R	S	S	S	S	S	S	S	R	S	0	Positive	Positive
1717	1	Female	36	sputum	2017-07-17 11:03:29	Mycobacterium tuberculosis	S	S	S	S	R	S	S	S	S	R	S	S	1	#N/A	#N/A
1718	1	Female	18	sputum	20160701-20161231	Mycobacterium tuberculosis	S	S	S	S	S	S	S	S	S	S	S	S	0	#N/A	#N/A
1719	1	Male	60	sputum	20160701-20161231	Mycobacterium tuberculosis	S	S	S	S	S	S	S	S	S	S	S	S	0	#N/A	#N/A
1720	2	Female	71	sputum	2017-07-12 09:48:38	Mycobacterium tuberculosis	S	S	S	S	S	S	S	S	S	S	S	S	1	Positive	Positive
1721	1	Male	20	sputum	2017-06-09 09:55:07	Mycobacterium tuberculosis	S	S	S	S	S	S	S	S	S	S	S	S	0	#N/A	#N/A
1722	2	Male	35	sputum	20160701-20161231	Mycobacterium tuberculosis	S	S	S	S	S	S	S	S	S	S	S	S	1	#N/A	#N/A
1723	1	Female	26	sputum	20160701-20161231	Mycobacterium tuberculosis	S	S	S	S	S	S	S	S	S	S	S	S	0	#N/A	#N/A
1724	1	Female	16	sputum	20160701-20161231	Mycobacterium tuberculosis	S	S	S	S	S	S	S	S	S	S	S	S	0	#N/A	#N/A
1725	1	Female	16	sputum	20160701-20161231	Mycobacterium tuberculosis	S	S	S	S	S	S	S	S	S	S	S	S	0	#N/A	#N/A
1726	1	Female	20	sputum	2017-06-19 13:50:31	Mycobacterium tuberculosis	S	S	S	S	S	S	S	S	S	S	S	S	1	#N/A	#N/A
1727	1	Male	34	sputum	2017-06-28 10:15:19	Mycobacterium tuberculosis	S	S	S	S	S	S	S	S	S	S	S	S	1	#N/A	#N/A
1728	1	Female	73	sputum	2017-06-05 13:48:01	Mycobacterium tuberculosis	S	S	S	S	S	S	S	S	S	S	S	S	0	#N/A	#N/A
1729	1	Male	28	sputum	20160701-20161231	Mycobacterium tuberculosis	S	S	S	S	S	S	S	S	S	S	S	S	0	#N/A	#N/A
1730	1	Male	72	sputum	2017-07-04 10:31:16	Mycobacterium tuberculosis	S	S	S	S	S	S	S	S	S	S	S	S	1	#N/A	#N/A
1731	1	Male	28	sputum	2017-03-13 09:20:35	Mycobacterium tuberculosis	S	S	S	S	S	S	S	S	S	S	S	S	0	#N/A	#N/A
1732	1	Female	22	sputum	2017-06-24 10:16:48	Mycobacterium tuberculosis	S	S	S	S	S	S	S	S	S	S	S	S	0	#N/A	#N/A
1733	1	Male	73	bronchoscopy fluid	2017-06-19 11:44:07	Mycobacterium tuberculosis	S	S	S	S	S	S	S	S	S	S	S	S	1	#N/A	#N/A
1734	1	Female	17	sputum	2017-03-10 10:12:39	Mycobacterium tuberculosis	S	R	R	S	S	S	S	S	S	S	R	S	1	#N/A	#N/A
1735	1	Female	68	sputum	20160701-20161231	Mycobacterium tuberculosis	S	R	S	S	S	S	S	S	S	S	S	S	1	#N/A	#N/A
1736	1	Male	88	sputum	2017-02-06 11:04:50	Mycobacterium tuberculosis	S	S	S	S	S	S	S	S	S	S	S	S	1	#N/A	#N/A
1737	1	Female	41	sputum	2017-02-06 14:21:11	Mycobacterium tuberculosis	R	R	R	R	S	S	S	S	S	S	R	S	1	#N/A	#N/A
1738	2	Male	36	sputum	20160701-20161231	Mycobacterium tuberculosis	S	S	S	S	S	S	S	S	S	S	S	S	0	Positive	Negative
1739	1	Male	63	sputum	2017-03-24 10:29:22	Mycobacterium tuberculosis	S	S	S	S	S	S	S	S	S	S	S	S	0	#N/A	#N/A
1740	1	Male	45	sputum	20160701-20161231	Mycobacterium tuberculosis	S	S	S	S	S	S	S	S	S	S	S	S	1	#N/A	#N/A
1741	1	Male	46	sputum	20160701-20161231	Mycobacterium tuberculosis	S	S	S	S	S	S	S	S	S	S	S	S	0	#N/A	#N/A
1742	1	Female	29	sputum	2017-02-08 11:30:58	Mycobacterium tuberculosis	R	R	R	S	R	R	S	S	R	R	S	S	1	#N/A	#N/A
1743	1	Female	42	bronchoscopy fluid	2017-02-24 09:57:49	Mycobacterium tuberculosis	S	S	S	S	S	S	S	S	S	S	S	S	0	#N/A	#N/A
1744	1	Female	31	bronchoscopy fluid	2017-07-18 10:58:34	Mycobacterium tuberculosis	S	S	S	S	S	S	S	S	S	S	S	S	0	Positive	Negative
1745	1	Female	23	sputum	2017-06-19 14:01:09	Mycobacterium tuberculosis	S	S	S	S	S	S	S	S	S	S	S	S	0	#N/A	#N/A
1746	1	Male	65	sputum	2017-05-18 10:24:28	Mycobacterium tuberculosis	S	S	S	S	S	S	S	S	S	S	S	S	0	#N/A	#N/A
1747	1	Male	33	sputum	20160701-20161231	Mycobacterium tuberculosis	S	S	S	S	S	S	S	S	S	S	S	S	0	#N/A	#N/A
1748	1	Female	42	sputum	20160701-20161231	Mycobacterium tuberculosis	S	S	S	S	S	S	S	S	S	S	S	S	1	#N/A	#N/A
1749	1	Female	30	bronchoscopy fluid	2017-03-23 14:44:21	Mycobacterium tuberculosis	S	R	R	S	R	R	S	S	S	R	S	S	0	Positive	Positive
1750	1	Male	65	sputum	2017-04-19 11:07:03	Mycobacterium tuberculosis	R	R	R	S	S	S	S	S	S	S	R	S	0	Positive	Positive
1751	1	Male	65	sputum	20160701-20161231	Mycobacterium tuberculosis	S	S	S	S	S	S	S	S	S	S	S	S	1	#N/A	#N/A
1752	2	Male	53	sputum	2017-02-06 09:26:04	Mycobacterium tuberculosis	S	S	S	S	S	S	S	S	S	S	S	S	1	Negative	Negative
1753	1	Male	11	sputum	20160701-20161231	Mycobacterium tuberculosis	S	S	S	S	S	S	S	S	S	S	S	S	0	#N/A	#N/A
1754	2	Male	55	sputum	2017-03-20 10:45:53	Mycobacterium tuberculosis	R	R	R	S	R	S	S	S	R	R	S	S	0	Positive	Negative
1755	2	Male	25	sputum	2017-06-22 10:54:15	Mycobacterium tuberculosis	S	S	S	S	S	S	S	S	S	S	S	S	1	#N/A	#N/A
1756	1	Male	29	sputum	20160701-20161231	Mycobacterium tuberculosis	S	S	S	S	S	S	S	S	S	S	S	S	0	#N/A	#N/A
1757	2	Male	61	sputum	20160701-20161231	Mycobacterium tuberculosis	S	R	S	S	S	S	S	S	S	S	S	S	0	#N/A	#N/A
1758	1	Female	59	sputum	20160701-20161231	Mycobacterium tuberculosis	S	R	S	S	S	S	S	S	S	S	S	S	1	#N/A	#N/A
1759	1	Male	27	sputum	2017-06-23 09:58:07	Mycobacterium tuberculosis	S	S	S	S	S	S	S	S	S	S	S	S	1	#N/A	#N/A
1760	1	Male	49	sputum	2017-08-07 13:48:25	Mycobacterium tuberculosis	S	S	S	S	S	S	S	S	S	S	S	S	0	#N/A	#N/A
1761	1	Female	53	sputum	2017-02-27 14:58:27	Mycobacterium tuberculosis	S	S	S	S	S	S	S	S	S	S	S	S	0	#N/A	#N/A
1762	2	Female	24	bronchoscopy fluid	20160701-20161231	Mycobacterium tuberculosis	S	S	S	S	S	S	S	S	S	S	S	S	0	#N/A	#N/A
1763	1	Male	52	sputum	20160701-20161231	Mycobacterium tuberculosis	S	S	S	S	S	S	S	S	S	S	S	S	0	#N/A	#N/A
1764	1	Female	45	sputum	2017-02-09 14:56:09	Mycobacterium tuberculosis	S	S	S	S	S	S	S	S	S	S	S	S	0	#N/A	#N/A
1765	1	Male	53	sputum	20160701-20161231	Mycobacterium tuberculosis	S	R	S	S	S	S	S	S	S	S	S	S	0	#N/A	#N/A
1766	1	Male	58	bronchoscopy fluid	2017-04-19 09:34:30	Mycobacterium tuberculosis	S	S	S	S	S	S	S	S	S	S	S	S	0	#N/A	#N/A
1767	1	Male	38	bronchoscopy fluid	2017-02-28 10:29:45	Mycobacterium tuberculosis	S	S	S	S	S	S	S	S	S	S	S	S	0	Positive	Negative
1768	1	Male	58	bronchoscopy fluid	2017-02-06 08:52:58	Mycobacterium tuberculosis	S	S	S	S	S	S	S	S	S	S	S	S	1	#N/A	#N/A
1769	1	Male	21	sputum	20160701-20161231	Mycobacterium tuberculosis	S	R	S	S	S	S	S	S	S	S	S	S	0	#N/A	#N/A
1770	2	Male	78	sputum	20160701-20161231	Mycobacterium tuberculosis	R	R	S	S	S	S	S	S	S	S	S	S	1	#N/A	#N/A
1771	1	Female	84	sputum	2017-06-21 10:03:05	Mycobacterium tuberculosis	S	S	S	S	S	S	S	S	S	S	S	S	1	#N/A	#N/A
1772	1	Female	23	bronchoscopy fluid	2017-06-08 14:15:33	Mycobacterium tuberculosis	S	S	S	S	S	S	S	S	S	S	S	S	0	#N/A	#N/A
1773	1	Male	24	bronchoscopy fluid	20160701-20161231	Mycobacterium tuberculosis	S	S	S	S	S	S	S	S	S	S	S	S	1	#N/A	#N/A
1774	1	Male	87	sputum	2017-05-09 10:23:23	Mycobacterium tuberculosis	R	R	R	S	R	S	S	S	S	R	S	S	1	#N/A	#N/A
1775	1	Female	48	sputum	2017-02-09 08:49:32	Mycobacterium tuberculosis	S	R	R	S	R	R	S	S	S	R	S	S	1	#N/A	#N/A
1776	1	Male	37	sputum	2017-02-06 09:47:52	Mycobacterium tuberculosis	S	S	S	S	S	S	S	S	S	S	S	S	0	#N/A	#N/A
1777	1	Female	36	bronchoscopy fluid	2017-07-12 11:05:54	Mycobacterium tuberculosis	S	S	S	S	S	S	S	S	S	S	S	S	0	Positive	Negative
1778	2	Male	20	bronchoscopy fluid	2017-02-06 14:31:46	Mycobacterium tuberculosis	S	S	S	S	S	S	S	S	S	S	S	S	1	#N/A	#N/A
1779	1	Male	23	sputum	20160701-20161231	Mycobacterium tuberculosis	S	S	S	S	S	S	S	S	S	S	S	S	0	#N/A	#N/A
1780	1	Female	43	sputum	2017-04-11 10:09:08	Mycobacterium tuberculosis	S	S	S	S	S	S	S	S	S	S	S	S	0	#N/A	#N/A
1781	1	Female	22	bronchoscopy fluid	20160701-20161231	Mycobacterium tuberculosis	R	R	S	R	S	S	S	S	S	S	S	S	0	#N/A	#N/A
1782	1	Male	17	bronchoscopy fluid	2017-06-02 14:37:52	Mycobacterium tuberculosis	S	S	S	S	S	S	S	S	S	S	S	S	0	#N/A	#N/A
1783	1	Male	64	sputum	2017-05-13 10:56:03	Mycobacterium tuberculosis	S	R	S	S	S	S	S	S	S	S	S	S	0	#N/A	#N/A
1784	1	Male	20	bronchoscopy fluid	2017-03-17 11:19:42	Mycobacterium tuberculosis	S	S	S	S	S	S	S	S	S	S	S	S	0	#N/A	#N/A
1785	1	Male	50	bronchoscopy fluid	2017-02-03 08:58:23	Mycobacterium tuberculosis	S	R	S	S	S	S	S	S	S	S	S	S	0	#N/A	#N/A
1786	2	Male	26	sputum	20160701-20161231	Mycobacterium tuberculosis	R	R	R	S	R	R	S	S	S	R	R	S	1	#N/A	#N/A
1787	1	Male	62	sputum	20160701-20161231	Mycobacterium tuberculosis	S	S	S	S	S	S	S	S	S	S	S	S	0	#N/A	#N/A
1788	1	Male	89	sputum	2017-07-18 09:53:51	Mycobacterium tuberculosis	S	S	S	S	S	S	S	S	S	S	S	S	0	#N/A	#N/A
1789	1	Male	29	sputum	20160701-20161231	Mycobacterium tuberculosis	S	S	S	S	S	S	S	S	S	S	S	S	0	#N/A	#N/A
1790	1	Female	22	bronchoscopy fluid	2017-05-09 11:38:21	Mycobacterium tuberculosis	S	S	S	S	S	S	S	S	S	S	S	S	1	#N/A	#N/A
1791	1	Male	60	bronchoscopy fluid	20160701-20161231	Mycobacterium tuberculosis	S	S	S	S	S	S	S	S	S	S	S	S	1	#N/A	#N/A
1792	1	Male	68	bronchoscopy fluid	2017-03-17 10:32:25	Mycobacterium tuberculosis	S	S	S	S	S	S	S	S	S	S	S	S	0	#N/A	#N/A
1793	1	Female	80	sputum	2017-02-06 14:31:05	Mycobacterium tuberculosis	S	S	S	S	S	S	S	S	S	S	S	S	1	#N/A	#N/A
1794	1	Male	16	bronchoscopy fluid	2017-06-24 10:34:57	Mycobacterium tuberculosis	S	R	R	R	R	R	R	S	R	R	R	R	0	Positive	Positive
1795	1	Male	59	sputum	20160701-20161231	Mycobacterium tuberculosis	S	R	R	S	R	R	S	R	S	R	R	S	1	#N/A	#N/A
1796	1	Male	75	sputum	20160701-20161231	Mycobacterium tuberculosis	R	R	S	S	S	S	S	S	S	S	S	S	0	#N/A	#N/A
1797	1	Male	45	sputum	2017-03-17 11:36:28	Mycobacterium tuberculosis	S	R	S	S	S	S	S	S	S	S	S	S	1	#N/A	#N/A
1798	2	Female	20	bronchoscopy fluid	2017-04-19 09:32:44	Mycobacterium tuberculosis	S	S	S	S	S	S	S	S	S	S	S	S	0	#N/A	#N/A
1799	1	Male	29	bronchoscopy fluid	20160701-20161231	Mycobacterium tuberculosis	S	S	S	S	S	S	S	S	S	S	S	S	0	Negative	Negative
1800	1	Female	20	bronchoscopy fluid	2017-04-26 09:53:52	Mycobacterium tuberculosis	S	S	S	S	S	S	S	S	S	S	S	S	1	#N/A	#N/A
1801	1	Female	23	sputum	2017-06-21 10:08:05	Mycobacterium tuberculosis	S	S	S	S	S	S	S	S	S	S	S	S	0	#N/A	#N/A
1802	1	Female	57	sputum	2017-02-27 10:54:57	Mycobacterium tuberculosis	R	R	R	S	S	S	S	S	S	S	R	S	1	Positive	Positive
1803	1	Male	41	sputum	2017-02-24 10:04:34	Mycobacterium tuberculosis	S	S	S	S	S	S	S	S	S	S	S	S	0	#N/A	#N/A
1804	1	Female	27	sputum	2017-04-11 14:49:58	Mycobacterium tuberculosis	S	S	S	S	S	S	S	S	S	S	S	S	0	#N/A	#N/A
1805	2	Female	28	sputum	2017-02-02 11:29:11	Mycobacterium tuberculosis	S	S	S	S	S	S	S	S	S	S	S	S	0	#N/A	#N/A
1806	2	Male	31	sputum	20160701-20161231	Mycobacterium tuberculosis	S	S	S	S	S	S	S	S	S	S	S	S	0	#N/A	#N/A
1807	1	Male	26	bronchoscopy fluid	2017-02-09 09:59:12	Mycobacterium tuberculosis	S	S	S	S	S	S	S	S	S	S	S	S	0	#N/A	#N/A
1808	1	Female	54	sputum	2017-07-18 10:44:17	Mycobacterium tuberculosis	S	S	S	S	S	S	S	S	S	S	S	S	1	#N/A	#N/A
1809	1	Male	19	sputum	20160701-20161231	Mycobacterium tuberculosis	S	S	S	S	S	S	S	S	S	S	S	S	0	#N/A	#N/A
1810	1	Female	19	sputum	2017-02-17 09:20:11	Mycobacterium tuberculosis	R	R	R	S	R	R	S	S	S	R	R	S	0	#N/A	#N/A
1811	1	Male	48	sputum	2017-02-10 13:49:49	Mycobacterium tuberculosis	S	S	S	S	S	S	S	S	S	S	S	S	0	#N/A	#N/A
1812	1	Female	25	bronchoscopy fluid	2017-06-08 11:38:41	Mycobacterium tuberculosis	S	S	S	S	S	S	S	S	S	S	S	S	0	#N/A	#N/A
1813	1	Female	21	bronchoscopy fluid	2017-03-17 08:50:10	Mycobacterium tuberculosis	S	S	R	S	S	S	S	S	S	S	R	S	0	#N/A	#N/A
1814	1	Male	24	sputum	2017-06-28 09:11:36	Mycobacterium tuberculosis	S	S	S	S	S	S	S	S	S	S	S	S	1	#N/A	#N/A
1815	1	Female	69	sputum	2017-04-11 10:45:11	Mycobacterium tuberculosis	S	S	S	S	S	S	S	S	S	S	S	S	0	#N/A	#N/A
1816	1	Male	52	sputum	20160701-20161231	Mycobacterium tuberculosis	S	S	S	S	S	S	S	S	S	S	S	S	1	#N/A	#N/A
1817	1	Male	56	sputum	2017-02-08 13:57:08	Mycobacterium tuberculosis	S	R	S	S	R	R	S	S	R	R	S	S	1	Positive	Positive
1818	1	Male	83	sputum	2017-08-07 11:01:00	Mycobacterium tuberculosis	S	R	S	S	S	S	S	S	S	S	S	S	0	#N/A	#N/A
1819	1	Male	35	sputum	2017-07-11 09:23:18	Mycobacterium tuberculosis	S	S	S	S	S	S	S	S	S	S	S	S	1	#N/A	#N/A
1820	1	Female	68	sputum	2017-03-10 11:29:55	Mycobacterium tuberculosis	S	S	S	S	S	S	S	S	S	S	S	S	1	#N/A	#N/A
1821	1	Male	55	sputum	2017-05-16 11:00:04	Mycobacterium tuberculosis	S	S	S	S	S	S	S	S	S	S	S	S	0	#N/A	#N/A
1822	1	Male	20	sputum	2017-04-04 11:33:08	Mycobacterium tuberculosis	S	S	S	S	S	S	S	S	S	S	S	S	0	#N/A	#N/A
1823	1	Female	38	bronchoscopy fluid	2017-02-03 11:32:56	Mycobacterium tuberculosis	S	S	S	S	S	S	S	S	S	S	S	S	0	#N/A	#N/A
1824	1	Male	31	sputum	2017-03-10 10:05:47	Mycobacterium tuberculosis	S	S	S	S	S	S	S	S	S	S	S	S	0	#N/A	#N/A
1825	1	Male	84	sputum	20160701-20161231	Mycobacterium tuberculosis	S	S	S	S	S	S	S	S	S	S	S	S	1	#N/A	#N/A
1826	1	Female	42	bronchoscopy fluid	20160701-20161231	Mycobacterium tuberculosis	S	S	S	S	S	S	S	S	S	S	S	S	0	#N/A	#N/A
1827	1	Male	86	sputum	2017-04-27 11:16:12	Mycobacterium tuberculosis	S	S	S	S	S	S	S	S	S	S	S	S	1	#N/A	#N/A
1828	1	Male	46	sputum	2017-05-18 10:17:35	Mycobacterium tuberculosis	S	S	S	S	S	S	S	S	S	S	S	S	0	#N/A	#N/A
1829	1	Female	23	sputum	20160701-20161231	Mycobacterium tuberculosis	S	S	S	S	S	S	S	S	S	S	S	S	0	#N/A	#N/A
1830	2	Female	40	sputum	20160701-20161231	Mycobacterium tuberculosis	S	S	S	S	S	S	S	S	S	S	S	S	1	#N/A	#N/A
1831	1	Male	65	sputum	2017-04-19 09:46:04	Mycobacterium tuberculosis	S	S	R	S	S	S	S	S	S	S	R	S	0	Positive	Positive
1832	2	Male	46	sputum	2017-03-23 14:39:44	Mycobacterium tuberculosis	S	S	S	S	S	S	S	S	S	S	S	S	0	#N/A	#N/A
1833	1	Female	30	sputum	2017-06-30 10:24:27	Mycobacterium tuberculosis	S	S	S	S	S	S	S	S	S	S	S	S	0	#N/A	#N/A
1834	1	Male	31	bronchoscopy fluid	2017-05-17 10:46:01	Mycobacterium tuberculosis	R	S	S	S	S	S	S	S	S	S	S	S	0	#N/A	#N/A
1835	1	Female	40	sputum	20160701-20161231	Mycobacterium tuberculosis	R	R	R	S	R	S	S	S	S	S	R	S	0	#N/A	#N/A
1836	1	Male	78	sputum	20160701-20161231	Mycobacterium tuberculosis	S	S	S	S	S	S	S	S	S	S	S	S	0	#N/A	#N/A
1837	2	Male	45	sputum	20160701-20161231	Mycobacterium tuberculosis	S	S	S	S	S	S	S	S	S	S	S	S	1	#N/A	#N/A
1838	1	Male	67	sputum	20160701-20161231	Mycobacterium tuberculosis	S	S	S	S	S	S	S	S	S	S	S	S	1	#N/A	#N/A
1839	1	Female	23	bronchoscopy fluid	2017-06-23 13:51:42	Mycobacterium tuberculosis	S	S	S	S	S	S	S	S	S	S	S	S	0	#N/A	#N/A
1840	1	Female	37	sputum	20160701-20161231	Mycobacterium tuberculosis	S	R	S	S	S	S	S	S	S	S	S	S	0	#N/A	#N/A
1841	2	Female	76	sputum	20160701-20161231	Mycobacterium tuberculosis	S	S	S	S	S	S	S	S	S	S	S	S	0	#N/A	#N/A
1842	1	Female	76	sputum	20160701-20161231	Mycobacterium tuberculosis	S	S	S	S	S	S	S	S	S	S	S	S	1	#N/A	#N/A
1843	1	Male	54	sputum	2017-06-09 10:47:39	Mycobacterium tuberculosis	R	R	R	S	S	S	S	S	S	S	R	S	1	Positive	Positive
1844	1	Male	76	sputum	2017-06-30 13:58:41	Mycobacterium tuberculosis	S	S	S	S	S	S	S	S	S	S	S	S	0	#N/A	#N/A
1845	1	Male	67	sputum	2017-05-08 14:41:22	Mycobacterium tuberculosis	S	S	S	S	S	S	S	S	S	S	S	S	0	#N/A	#N/A
1846	1	Male	24	sputum	2017-06-22 13:43:10	Mycobacterium tuberculosis	S	S	S	S	S	S	S	S	S	S	S	S	0	#N/A	#N/A
1847	1	Male	41	sputum	2017-04-27 11:26:00	Mycobacterium tuberculosis	S	S	S	S	S	S	S	S	S	S	S	S	0	#N/A	#N/A
1848	1	Male	58	sputum	2017-02-03 11:02:55	Mycobacterium tuberculosis	S	R	S	S	S	S	S	S	S	S	S	S	0	#N/A	#N/A
1849	2	Male	23	bronchoscopy fluid	20160701-20161231	Mycobacterium tuberculosis	R	R	S	S	S	S	S	S	S	S	S	S	0	#N/A	#N/A
1850	1	Male	25	bronchoscopy fluid	2017-06-09 09:58:22	Mycobacterium tuberculosis	S	R	S	S	S	S	S	S	S	S	S	S	1	Positive	Negative
1851	1	Female	19	sputum	20160701-20161231	Mycobacterium tuberculosis	R	S	S	S	S	S	S	S	S	S	S	S	0	#N/A	#N/A
1852	1	Female	70	sputum	2017-06-05 13:48:51	Mycobacterium tuberculosis	S	S	S	S	S	S	S	S	S	S	S	S	0	#N/A	#N/A
1853	1	Male	22	sputum	2017-03-17 11:17:14	Mycobacterium tuberculosis	S	S	S	S	S	S	S	S	S	S	S	S	0	#N/A	#N/A
1854	1	Male	52	sputum	2017-06-02 15:00:04	Mycobacterium tuberculosis	R	R	R	R	S	S	S	S	S	S	S	S	1	#N/A	#N/A
1855	1	Female	35	bronchoscopy fluid	20160701-20161231	Mycobacterium tuberculosis	R	R	R	S	R	R	S	S	S	R	S	S	0	Positive	Positive
1856	1	Female	40	sputum	20160701-20161231	Mycobacterium tuberculosis	S	S	S	S	S	S	S	S	S	S	S	S	0	#N/A	#N/A
1857	1	Female	22	sputum	2017-06-28 09:42:58	Mycobacterium tuberculosis	S	R	R	S	S	S	S	S	S	S	R	S	0	Positive	Positive
1858	1	Female	30	sputum	20160701-20161231	Mycobacterium tuberculosis	S	S	S	S	S	S	S	S	S	S	S	S	0	#N/A	#N/A
1859	2	Male	61	sputum	20160701-20161231	Mycobacterium tuberculosis	S	S	S	S	S	S	S	S	S	S	S	S	0	#N/A	#N/A
1860	1	Female	18	sputum	2017-06-23 11:06:14	Mycobacterium tuberculosis	S	S	S	S	S	S	S	S	S	S	S	S	1	Positive	Negative
1861	1	Male	60	sputum	2017-06-02 11:20:09	Mycobacterium tuberculosis	S	R	S	S	S	S	S	S	R	S	S	S	0	#N/A	#N/A
1862	1	Female	28	bronchoscopy fluid	2017-03-07 09:35:19	Mycobacterium tuberculosis	S	S	S	S	S	S	S	S	S	S	S	S	0	#N/A	#N/A
1863	1	Male	22	sputum	2017-03-07 10:07:22	Mycobacterium tuberculosis	S	R	R	S	R	R	R	S	S	R	R	R	1	#N/A	#N/A
1864	1	Male	22	sputum	2017-06-02 11:16:30	Mycobacterium tuberculosis	S	S	S	S	S	S	S	S	S	S	S	S	0	#N/A	#N/A
1865	1	Female	51	sputum	2017-06-09 10:42:44	Mycobacterium tuberculosis	S	S	S	S	S	S	S	S	S	S	S	S	0	#N/A	#N/A
1866	1	Male	24	sputum	20160701-20161231	Mycobacterium tuberculosis	S	S	S	S	S	S	S	S	S	S	S	S	1	#N/A	#N/A
1867	1	Female	25	bronchoscopy fluid	2017-06-02 11:00:50	Mycobacterium tuberculosis	S	S	S	S	S	S	S	S	S	S	S	S	0	#N/A	#N/A
1868	1	Male	23	sputum	2017-07-18 10:18:35	Mycobacterium tuberculosis	S	S	S	S	S	S	S	S	S	S	S	S	0	#N/A	#N/A
1869	1	Female	55	sputum	20160701-20161231	Mycobacterium tuberculosis	S	R	R	S	S	S	S	S	S	S	R	S	0	#N/A	#N/A
1870	1	Male	77	sputum	2017-04-17 11:20:39	Mycobacterium tuberculosis	S	S	S	S	S	S	S	S	S	S	S	S	0	#N/A	#N/A
1871	1	Male	57	sputum	20160701-20161231	Mycobacterium tuberculosis	S	S	S	S	S	S	S	S	S	S	S	S	0	#N/A	#N/A
1872	1	Male	42	sputum	2017-06-05 13:51:07	Mycobacterium tuberculosis	S	R	S	S	S	S	S	S	S	S	S	S	0	#N/A	#N/A
1873	1	Male	48	sputum	20160701-20161231	Mycobacterium tuberculosis	S	S	S	S	S	S	S	S	S	S	S	S	0	#N/A	#N/A
1874	1	Male	28	sputum	2017-06-21 14:20:01	Mycobacterium tuberculosis	S	R	R	S	S	S	S	S	S	S	R	S	0	#N/A	#N/A
1875	1	Male	34	sputum	2017-03-23 13:35:44	Mycobacterium tuberculosis	S	S	S	S	S	S	S	S	S	S	S	S	1	#N/A	#N/A
1876	1	Male	30	sputum	20160701-20161231	Mycobacterium tuberculosis	S	S	S	S	S	S	S	S	S	S	S	S	0	#N/A	#N/A
1877	1	Male	20	sputum	2017-03-13 10:28:23	Mycobacterium tuberculosis	S	S	S	S	S	S	S	S	S	S	S	S	0	#N/A	#N/A
1878	1	Male	80	sputum	2017-06-02 13:38:32	Mycobacterium tuberculosis	S	S	S	S	S	S	S	S	S	S	S	S	0	Positive	Negative
1879	1	Female	59	sputum	20160701-20161231	Mycobacterium tuberculosis	S	S	S	S	S	S	S	S	S	S	S	S	0	#N/A	#N/A
1880	1	Male	16	sputum	20160701-20161231	Mycobacterium tuberculosis	S	S	S	S	S	S	S	S	S	S	S	S	0	#N/A	#N/A
1881	1	Female	41	bronchoscopy fluid	20160701-20161231	Mycobacterium tuberculosis	S	S	S	S	S	S	S	S	S	S	S	S	0	#N/A	#N/A
1882	1	Male	43	sputum	2017-06-28 09:08:33	Mycobacterium tuberculosis	S	R	R	S	R	S	S	S	S	R	R	S	0	Positive	Positive
1883	2	Female	24	sputum	20160701-20161231	Mycobacterium tuberculosis	S	R	S	S	S	S	S	S	S	S	S	S	0	#N/A	#N/A
1884	1	Female	25	sputum	2017-05-23 09:38:27	Mycobacterium tuberculosis	S	R	S	S	S	S	S	S	S	S	S	S	0	#N/A	#N/A
1885	1	Male	56	sputum	2017-04-11 10:10:02	Mycobacterium tuberculosis	S	S	S	S	S	S	S	S	S	S	S	S	1	#N/A	#N/A
1886	1	Male	81	sputum	20160701-20161231	Mycobacterium tuberculosis	S	S	S	S	S	S	S	S	S	S	S	S	0	#N/A	#N/A
1887	1	Male	17	sputum	2017-07-11 09:53:30	Mycobacterium tuberculosis	S	S	S	S	S	S	S	S	S	S	S	S	0	#N/A	#N/A
1888	1	Male	69	sputum	2017-06-23 14:38:44	Mycobacterium tuberculosis	S	S	S	S	S	S	S	S	S	S	S	S	0	#N/A	#N/A
1889	1	Male	36	sputum	2017-04-25 10:45:51	Mycobacterium tuberculosis	S	S	S	S	S	S	S	S	S	S	S	S	0	#N/A	#N/A
1890	2	Female	30	sputum	20160701-20161231	Mycobacterium tuberculosis	R	R	R	S	S	S	S	S	S	S	S	S	0	#N/A	#N/A
1891	1	Male	25	sputum	20160701-20161231	Mycobacterium tuberculosis	S	S	S	S	S	S	S	S	S	S	S	S	0	#N/A	#N/A
1892	1	Male	27	sputum	2017-02-03 08:47:57	Mycobacterium tuberculosis	R	R	R	S	S	S	S	S	S	S	S	S	0	#N/A	#N/A
1893	1	Female	64	sputum	20160701-20161231	Mycobacterium tuberculosis	S	R	S	S	S	S	S	S	S	S	S	S	1	#N/A	#N/A
1894	1	Male	43	sputum	20160701-20161231	Mycobacterium tuberculosis	S	R	R	S	R	S	S	S	R	S	R	S	0	#N/A	#N/A
1895	1	Male	26	sputum	2017-03-30 11:19:37	Mycobacterium tuberculosis	S	S	S	S	S	S	S	S	S	S	S	S	0	#N/A	#N/A
1896	1	Female	28	sputum	20160701-20161231	Mycobacterium tuberculosis	S	S	S	S	S	S	S	S	S	S	S	S	0	Negative	Negative
1897	1	Male	42	sputum	20160701-20161231	Mycobacterium tuberculosis	S	S	S	S	S	S	S	S	S	S	S	S	1	#N/A	#N/A
1898	1	Female	12	sputum	2017-03-20 11:17:46	Mycobacterium tuberculosis	S	S	S	S	S	S	S	S	S	S	S	S	0	#N/A	#N/A
1899	1	Female	51	sputum	20160701-20161231	Mycobacterium tuberculosis	S	S	S	S	S	S	S	S	S	S	S	S	1	#N/A	#N/A
1900	1	Male	52	sputum	2017-07-04 09:29:36	Mycobacterium tuberculosis	S	S	S	S	S	S	S	S	S	S	S	S	0	#N/A	#N/A
1901	1	Male	52	sputum	2017-04-04 11:31:25	Mycobacterium tuberculosis	S	S	S	S	S	S	S	S	S	S	S	S	1	#N/A	#N/A
1902	1	Male	23	bronchoscopy fluid	2017-02-02 11:14:13	Mycobacterium tuberculosis	S	S	S	S	S	S	S	S	S	S	S	S	0	#N/A	#N/A
1903	1	Male	33	sputum	2017-06-21 14:52:34	Mycobacterium tuberculosis	S	S	S	S	S	S	S	S	S	S	S	S	1	#N/A	#N/A
1904	1	Male	23	sputum	20160701-20161231	Mycobacterium tuberculosis	S	S	S	S	S	S	S	S	S	S	S	S	1	#N/A	#N/A
1905	1	Female	70	sputum	20160701-20161231	Mycobacterium tuberculosis	S	S	S	S	S	S	S	S	S	S	S	S	0	#N/A	#N/A
1906	1	Male	65	sputum	20160701-20161231	Mycobacterium tuberculosis	S	S	S	S	S	S	S	S	S	S	S	S	0	#N/A	#N/A
1907	1	Male	49	sputum	20160701-20161231	Mycobacterium tuberculosis	S	S	S	S	S	S	S	S	S	S	S	S	1	#N/A	#N/A
1908	1	Female	24	sputum	20160701-20161231	Mycobacterium tuberculosis	S	R	S	S	S	S	S	S	S	S	S	S	1	#N/A	#N/A
1909	1	Female	43	sputum	2017-05-23 10:23:34	Mycobacterium tuberculosis	S	S	S	S	S	S	S	S	S	S	S	S	0	#N/A	#N/A
1910	2	Male	52	sputum	20160701-20161231	Mycobacterium tuberculosis	S	S	S	S	S	S	S	S	S	S	S	S	0	#N/A	#N/A
1911	1	Male	25	bronchoscopy fluid	2017-05-03 14:36:12	Mycobacterium tuberculosis	S	S	S	S	S	S	S	S	S	S	S	S	0	#N/A	#N/A
1912	2	Male	73	sputum	2017-03-16 14:27:28	Mycobacterium tuberculosis	S	S	S	S	S	S	S	S	S	S	S	S	0	#N/A	#N/A
1913	1	Male	21	sputum	2017-05-23 10:55:50	Mycobacterium tuberculosis	S	S	S	S	S	S	S	S	S	S	S	S	1	#N/A	#N/A
1914	1	Male	16	sputum	2017-05-18 10:23:51	Mycobacterium tuberculosis	S	R	S	S	S	S	S	S	S	S	S	S	0	#N/A	#N/A
1915	1	Female	67	sputum	20160701-20161231	Mycobacterium tuberculosis	S	S	S	S	S	S	S	S	S	S	S	S	1	#N/A	#N/A
1916	2	Male	74	sputum	2017-03-13 09:40:29	Mycobacterium tuberculosis	S	S	S	S	S	S	S	S	S	S	S	S	0	#N/A	#N/A
1917	1	Female	25	bronchoscopy fluid	2017-07-03 10:33:40	Mycobacterium tuberculosis	S	S	S	S	S	S	S	S	S	S	S	S	1	#N/A	#N/A
1918	1	Female	46	sputum	2017-07-11 09:00:13	Mycobacterium tuberculosis	S	S	S	S	S	S	S	S	S	S	S	S	1	#N/A	#N/A
1919	1	Female	51	sputum	2017-04-04 11:21:03	Mycobacterium tuberculosis	S	S	S	S	S	S	S	S	S	S	S	S	0	#N/A	#N/A
1920	1	Male	15	sputum	2017-06-08 14:17:32	Mycobacterium tuberculosis	S	S	S	S	S	S	S	S	S	S	S	S	0	Negative	Negative
1921	1	Female	48	sputum	2017-05-02 10:13:59	Mycobacterium tuberculosis	S	S	S	S	S	S	S	S	S	S	S	S	0	#N/A	#N/A
1922	1	Male	62	sputum	2017-06-19 13:56:06	Mycobacterium tuberculosis	S	S	S	S	S	S	S	S	S	S	S	S	1	#N/A	#N/A
1923	1	Male	66	sputum	2017-06-23 10:28:12	Mycobacterium tuberculosis	S	S	S	S	S	S	S	S	S	S	S	S	1	#N/A	#N/A
1924	1	Male	61	sputum	20160701-20161231	Mycobacterium tuberculosis	S	R	R	S	R	S	S	S	S	R	R	S	0	#N/A	#N/A
1925	1	Male	38	sputum	20160701-20161231	Mycobacterium tuberculosis	S	R	S	S	S	S	S	S	S	S	S	S	1	#N/A	#N/A
1926	1	Female	17	sputum	20160701-20161231	Mycobacterium tuberculosis	S	S	S	S	S	S	S	S	S	S	S	S	0	Negative	Negative
1927	2	Male	45	sputum	2017-05-25 10:43:35	Mycobacterium tuberculosis	S	S	S	S	S	S	S	S	S	S	S	S	1	#N/A	#N/A
1928	2	Male	45	sputum	20160701-20161231	Mycobacterium tuberculosis	R	R	R	S	S	S	S	S	S	S	R	S	1	#N/A	#N/A
1929	1	Male	46	sputum	20160701-20161231	Mycobacterium tuberculosis	S	S	S	S	S	S	S	S	S	S	S	S	0	#N/A	#N/A
1930	1	Male	47	sputum	2017-03-24 10:18:41	Mycobacterium tuberculosis	S	S	S	S	S	S	S	S	S	S	S	S	0	#N/A	#N/A
1931	1	Male	27	sputum	2017-05-30 11:23:27	Mycobacterium tuberculosis	S	S	S	S	S	S	S	S	S	S	S	S	1	#N/A	#N/A
1932	1	Male	52	sputum	2017-06-09 10:17:20	Mycobacterium tuberculosis	S	S	S	S	S	S	S	S	S	S	S	S	1	#N/A	#N/A
1933	1	Female	53	sputum	2017-05-08 13:58:43	Mycobacterium tuberculosis	S	S	S	S	S	S	S	S	S	S	S	S	0	#N/A	#N/A
1934	1	Male	56	sputum	20160701-20161231	Mycobacterium tuberculosis	S	S	S	S	S	S	S	S	S	S	S	S	0	#N/A	#N/A
1935	1	Male	75	sputum	2017-06-28 10:29:13	Mycobacterium tuberculosis	S	S	S	S	S	S	S	S	S	S	S	S	1	#N/A	#N/A
1936	1	Male	19	bronchoscopy fluid	20160701-20161231	Mycobacterium tuberculosis	S	S	S	S	S	S	S	S	S	S	S	S	1	#N/A	#N/A
1937	2	Female	45	sputum	20160701-20161231	Mycobacterium tuberculosis	S	S	S	S	S	S	S	S	S	S	S	S	1	#N/A	#N/A
1938	2	Male	49	sputum	20160701-20161231	Mycobacterium tuberculosis	S	R	R	S	R	S	S	S	S	R	S	S	1	#N/A	#N/A
1939	1	Female	27	sputum	2017-03-24 09:47:30	Mycobacterium tuberculosis	S	S	S	S	S	S	S	S	S	S	S	S	0	Positive	Negative
1940	1	Female	64	sputum	2017-03-30 10:56:17	Mycobacterium tuberculosis	S	S	S	S	S	S	S	S	S	S	S	S	1	#N/A	#N/A
1941	1	Male	60	sputum	2017-06-05 13:50:29	Mycobacterium tuberculosis	R	R	S	S	S	S	S	S	S	S	S	S	0	#N/A	#N/A
1942	2	Male	25	bronchoscopy fluid	2017-03-28 14:48:23	Mycobacterium tuberculosis	S	S	S	S	S	S	S	S	S	S	S	S	1	#N/A	#N/A
1943	1	Male	63	sputum	20160701-20161231	Mycobacterium tuberculosis	S	S	S	S	S	S	S	S	S	S	S	S	0	#N/A	#N/A
1944	1	Male	16	sputum	20160701-20161231	Mycobacterium tuberculosis	S	S	S	S	S	S	S	S	S	S	S	S	0	#N/A	#N/A
1945	1	Male	57	sputum	2017-05-10 11:11:21	Mycobacterium tuberculosis	S	S	S	S	S	S	S	S	S	S	S	S	0	#N/A	#N/A
1946	1	Female	48	sputum	2017-02-02 11:38:43	Mycobacterium tuberculosis	S	S	S	S	S	S	S	S	S	S	S	S	1	#N/A	#N/A
1947	1	Male	45	bronchoscopy fluid	2017-06-27 10:24:16	Mycobacterium tuberculosis	S	S	S	S	S	S	S	S	S	S	S	S	0	#N/A	#N/A
1948	1	Female	20	sputum	20160701-20161231	Mycobacterium tuberculosis	S	S	S	S	S	S	S	S	S	S	S	S	0	#N/A	#N/A
1949	1	Male	65	sputum	2017-02-03 10:42:40	Mycobacterium tuberculosis	S	S	S	S	S	S	S	S	S	S	S	S	1	#N/A	#N/A
1950	1	Male	21	bronchoscopy fluid	20160701-20161231	Mycobacterium tuberculosis	S	S	S	S	S	S	S	S	S	S	S	S	0	#N/A	#N/A
1951	1	Male	23	bronchoscopy fluid	2017-06-02 14:33:09	Mycobacterium tuberculosis	S	S	S	S	S	S	S	S	S	S	S	S	0	#N/A	#N/A
1952	1	Female	15	sputum	2017-06-19 09:45:43	Mycobacterium tuberculosis	S	S	S	S	S	S	S	S	S	S	S	S	1	#N/A	#N/A
1953	1	Male	41	sputum	20160701-20161231	Mycobacterium tuberculosis	S	S	S	S	S	S	S	S	S	S	S	S	1	#N/A	#N/A
1954	1	Male	52	sputum	2017-06-05 14:08:45	Mycobacterium tuberculosis	S	S	S	S	S	S	S	S	S	S	S	S	1	#N/A	#N/A
1955	1	Male	72	bronchoscopy fluid	20160701-20161231	Mycobacterium tuberculosis	S	R	S	S	S	S	S	S	S	S	S	S	0	#N/A	#N/A
1956	1	Male	61	sputum	20160701-20161231	Mycobacterium tuberculosis	S	S	S	S	S	S	S	S	S	S	S	S	1	#N/A	#N/A
1957	1	Male	62	sputum	2017-08-16 10:11:24	Mycobacterium tuberculosis	S	S	S	S	S	S	S	S	S	S	S	S	0	#N/A	#N/A
1958	2	Female	77	sputum	20160701-20161231	Mycobacterium tuberculosis	S	S	S	S	S	S	S	S	S	S	S	S	0	#N/A	#N/A
1959	1	Male	62	sputum	2017-03-23 14:38:38	Mycobacterium tuberculosis	S	S	S	S	S	S	S	S	S	S	S	S	0	#N/A	#N/A
1960	1	Male	17	bronchoscopy fluid	20160701-20161231	Mycobacterium tuberculosis	S	R	S	S	S	S	S	S	S	S	S	S	0	#N/A	#N/A
1961	1	Male	32	sputum	2017-05-17 11:18:31	Mycobacterium tuberculosis	S	S	S	S	S	S	S	S	S	S	S	S	0	#N/A	#N/A
1962	1	Male	62	sputum	2017-04-11 10:49:57	Mycobacterium tuberculosis	S	S	S	S	S	S	S	S	S	S	S	S	0	#N/A	#N/A
1963	1	Male	69	sputum	2017-03-02 14:04:51	Mycobacterium tuberculosis	S	S	S	S	S	S	S	S	S	S	S	S	0	#N/A	#N/A
1964	1	Female	51	sputum	2017-03-10 11:16:23	Mycobacterium tuberculosis	S	S	S	S	S	S	S	S	S	S	S	S	0	#N/A	#N/A
1965	1	Male	42	sputum	2017-05-06 11:44:58	Mycobacterium tuberculosis	S	S	S	S	S	S	S	S	S	S	S	S	0	Positive	Negative
1966	2	Male	86	sputum	20160701-20161231	Mycobacterium tuberculosis	R	R	R	S	R	R	S	S	S	R	R	S	0	#N/A	#N/A
1967	1	Female	19	sputum	20160701-20161231	Mycobacterium tuberculosis	S	S	S	S	S	S	S	S	S	S	S	S	0	Positive	Negative
1968	2	Male	15	bronchoscopy fluid	20160701-20161231	Mycobacterium tuberculosis	S	R	R	S	R	S	S	S	S	S	S	S	0	#N/A	#N/A
1969	1	Male	19	sputum	20160701-20161231	Mycobacterium tuberculosis	S	S	S	S	S	S	S	S	S	S	S	S	1	Negative	Negative
1970	1	Female	29	sputum	20160701-20161231	Mycobacterium tuberculosis	S	R	R	S	S	S	S	S	S	S	S	S	0	#N/A	#N/A
1971	1	Female	34	sputum	2017-04-11 13:52:12	Mycobacterium tuberculosis	S	S	S	S	R	R	S	S	S	R	S	S	0	#N/A	#N/A
1972	1	Male	54	sputum	2017-07-31 09:15:49	Mycobacterium tuberculosis	S	R	S	S	S	S	S	S	S	S	S	S	0	Positive	Positive
1973	1	Male	49	sputum	2017-02-09 14:35:47	Mycobacterium tuberculosis	S	S	S	S	S	S	S	S	S	S	S	S	1	#N/A	#N/A
1974	1	Male	54	sputum	20160701-20161231	Mycobacterium tuberculosis	S	S	S	S	S	S	S	S	S	S	S	S	0	#N/A	#N/A
1975	1	Male	53	sputum	20160701-20161231	Mycobacterium tuberculosis	S	S	S	S	R	R	S	S	S	R	S	S	0	#N/A	#N/A
1976	2	Male	19	sputum	20160701-20161231	Mycobacterium tuberculosis	S	R	S	S	S	S	S	S	S	S	S	S	0	Negative	Negative
1977	1	Female	28	sputum	20160701-20161231	Mycobacterium tuberculosis	S	S	S	S	S	S	S	S	S	S	S	S	0	#N/A	#N/A
1978	1	Female	17	sputum	20160701-20161231	Mycobacterium tuberculosis	S	S	S	S	S	S	S	S	S	S	S	S	0	#N/A	#N/A
1979	1	Male	75	sputum	20160701-20161231	Mycobacterium tuberculosis	S	S	S	S	S	S	S	S	S	S	S	S	0	#N/A	#N/A
1980	1	Male	19	sputum	20160701-20161231	Mycobacterium tuberculosis	S	S	S	S	S	S	S	S	S	S	S	S	0	#N/A	#N/A
1981	1	Male	62	sputum	20160701-20161231	Mycobacterium tuberculosis	S	S	S	S	S	S	S	S	S	S	S	S	1	#N/A	#N/A
1982	1	Male	51	sputum	20160701-20161231	Mycobacterium tuberculosis	S	S	S	S	S	S	S	S	S	S	S	S	1	#N/A	#N/A
1983	1	Male	62	sputum	2017-06-22 10:30:36	Mycobacterium tuberculosis	S	S	S	S	S	S	S	S	S	S	S	S	0	#N/A	#N/A
1984	1	Female	24	sputum	20160701-20161231	Mycobacterium tuberculosis	S	S	S	S	S	S	S	S	S	S	S	S	0	#N/A	#N/A
1985	1	Male	64	sputum	2017-04-17 11:50:37	Mycobacterium tuberculosis	S	S	S	S	S	S	S	S	S	S	S	S	0	#N/A	#N/A
1986	1	Male	22	sputum	20160701-20161231	Mycobacterium tuberculosis	S	S	S	S	S	S	S	S	S	S	S	S	1	#N/A	#N/A
1987	1	Male	64	sputum	20160701-20161231	Mycobacterium tuberculosis	S	R	S	S	S	S	S	S	S	S	S	S	0	#N/A	#N/A
1988	1	Female	26	sputum	20160701-20161231	Mycobacterium tuberculosis	S	S	S	S	S	S	S	S	S	S	S	S	0	#N/A	#N/A
1989	1	Male	58	sputum	20160701-20161231	Mycobacterium tuberculosis	S	R	S	S	S	S	S	S	S	S	S	S	1	#N/A	#N/A
1990	2	Male	48	sputum	2017-05-03 14:28:03	Mycobacterium tuberculosis	S	S	S	S	S	S	S	S	S	S	S	S	0	#N/A	#N/A
1991	1	Male	22	sputum	20160701-20161231	Mycobacterium tuberculosis	S	S	S	S	S	S	S	S	S	S	S	S	1	#N/A	#N/A
1992	1	Male	40	sputum	2017-06-02 14:54:30	Mycobacterium tuberculosis	S	S	S	S	S	S	S	S	S	S	S	S	0	#N/A	#N/A
1993	1	Male	52	sputum	2017-02-06 10:07:41	Mycobacterium tuberculosis	S	S	S	S	S	S	S	S	S	S	S	S	1	#N/A	#N/A
1994	1	Male	32	sputum	2017-07-05 09:24:26	Mycobacterium tuberculosis	S	R	S	S	S	S	S	S	S	S	S	S	0	#N/A	#N/A
1995	1	Male	52	sputum	2017-06-23 14:09:28	Mycobacterium tuberculosis	S	S	S	S	S	S	S	S	S	S	S	S	0	#N/A	#N/A
1996	1	Male	65	sputum	2017-07-12 09:52:28	Mycobacterium tuberculosis	S	S	S	S	S	S	S	S	S	S	S	S	1	#N/A	#N/A
1997	1	Male	69	sputum	2017-05-09 11:36:55	Mycobacterium tuberculosis	S	S	S	S	S	S	S	S	S	S	S	S	0	#N/A	#N/A
1998	1	Male	52	bronchoscopy fluid	2017-02-10 10:47:48	Mycobacterium tuberculosis	R	R	R	S	R	R	S	S	S	R	R	S	0	#N/A	#N/A
[truncated: 5,275 more rows]

## Sheet: Sheet2_TB-HIV
S1 Table. Drug sensitivity testing and GeneXpert assay data (TB-HIV)
Number	Treatment history（the first-time-admitted patients=0，Repeatedly admitted patients >1）	Gender	Age	Specimens	Time	Bacteria identification	Streptomycin 2.00 ug/ml	Isoniazid 0.25 ug/ml	Rifampin 2.00 ug/ml	Ethambutol 5.00 ug/ml	Ofloxacin 2.00 ug/ml	Levofloxacin 2.00 ug/ml	Amikacin 2.50 ug/ml	Capreomycin 2.50 ug/ml	Ethionamide/Prothionamide 5.00 ug/ml	Moxifloxacin 1.00 ug/ml	Rifabutin 0.50 ug/ml	Clarithromycin 5.00 ug/ml	AFB smear-positive	GeneXpert assay: MTB nucleic acid	GeneXpert assay: Rifampicin mutant gene
1	1	Male	54	bronchoscopy fluid	2017-05-22 14:58:31	Mycobacterium tuberculosis	S	S	S	S	S	S	S	S	S	S	S	S	0	#N/A	#N/A
2	1	Male	25	sputum	20160701-20161231	Mycobacterium tuberculosis	S	S	S	S	S	S	S	S	S	S	S	S	1	#N/A	#N/A
3	1	Female	34	sputum	2017-03-07 09:41:00	Mycobacterium tuberculosis	S	S	S	S	S	S	S	S	S	S	S	S	0	#N/A	#N/A
4	1	Male	30	sputum	20160701-20161231	Mycobacterium tuberculosis	S	R	R	S	S	S	S	S	S	S	R	S	0	#N/A	#N/A
5	2	Male	31	sputum	2017-05-18 09:49:06	Mycobacterium tuberculosis	S	S	S	S	S	S	S	S	S	S	S	S	0	#N/A	#N/A
6	1	Male	42	sputum	2017-02-10 10:54:10	Mycobacterium tuberculosis	S	R	S	S	S	S	S	S	S	S	S	S	0	Negative	Negative
7	2	Male	63	sputum	20160701-20161231	Mycobacterium tuberculosis	S	S	S	S	S	S	S	S	S	S	S	S	1	Positive	Negative
8	2	Male	24	sputum	2017-06-23 14:39:12	Mycobacterium tuberculosis	S	S	S	S	S	S	S	S	S	S	S	S	0	#N/A	#N/A
9	1	Male	49	sputum	2017-06-23 09:38:27	Mycobacterium tuberculosis	S	S	S	S	S	S	S	S	S	S	S	S	0	#N/A	#N/A
10	1	Male	35	sputum	20160701-20161231	Mycobacterium tuberculosis	S	R	S	S	S	S	S	S	S	S	S	S	0	#N/A	#N/A
11	1	Male	38	sputum	2017-06-02 11:31:44	Mycobacterium tuberculosis	S	S	S	S	S	S	S	S	S	S	S	S	0	#N/A	#N/A
12	1	Male	41	sputum	2017-02-27 14:04:30	Mycobacterium tuberculosis	S	S	S	S	S	S	S	S	S	S	S	S	0	#N/A	#N/A
13	1	Male	37	sputum	20160701-20161231	Mycobacterium tuberculosis	S	S	S	S	S	S	S	S	S	S	S	S	0	#N/A	#N/A
14	1	Male	67	sputum	2017-02-04 11:12:33	Mycobacterium tuberculosis	S	S	S	S	S	S	S	S	S	S	S	S	0	#N/A	#N/A
15	1	Male	38	sputum	2017-07-03 14:56:02	Mycobacterium tuberculosis	S	S	S	S	S	S	S	S	S	S	S	S	0	#N/A	#N/A
16	2	Male	34	sputum	2017-06-19 10:54:08	Mycobacterium tuberculosis	S	S	S	S	S	S	S	S	S	S	S	S	1	#N/A	#N/A
17	2	Male	41	sputum	20160701-20161231	Mycobacterium tuberculosis	S	S	S	S	S	S	S	S	S	S	S	S	0	#N/A	#N/A
18	2	Male	28	sputum	2017-05-27 09:11:17	Mycobacterium tuberculosis	R	R	R	S	S	S	S	S	S	S	R	S	0	#N/A	#N/A
19	2	Male	41	sputum	2017-03-16 15:55:50	Mycobacterium tuberculosis	S	S	S	S	S	S	S	S	S	S	S	S	1	Negative	Negative
20	1	Male	43	sputum	2017-05-18 10:20:13	Mycobacterium tuberculosis	S	R	R	S	S	S	S	S	S	S	R	S	1	Positive	Negative
21	2	Male	42	sputum	2017-06-05 09:14:30	Mycobacterium tuberculosis	R	R	S	S	S	S	S	S	S	S	S	S	0	#N/A	#N/A
22	2	Male	49	sputum	2017-02-03 09:04:18	Mycobacterium tuberculosis	R	R	R	S	S	S	S	R	S	S	R	S	0	#N/A	#N/A
23	1	Male	64	sputum	20160701-20161231	Mycobacterium tuberculosis	S	S	S	S	S	S	S	S	S	S	S	S	1	Positive	Negative
24	1	Female	43	sputum	2017-07-10 10:14:28	Mycobacterium tuberculosis	S	S	S	S	S	S	S	S	S	S	S	S	0	#N/A	#N/A
25	2	Male	27	sputum	2017-04-17 14:58:45	Mycobacterium tuberculosis	S	S	S	S	S	S	S	S	S	S	S	S	1	#N/A	#N/A
26	2	Male	39	bronchoscopy fluid	20160701-20161231	Mycobacterium tuberculosis	S	R	R	S	S	S	S	S	S	S	S	S	0	#N/A	#N/A
27	2	Male	31	sputum	20160701-20161231	Mycobacterium tuberculosis	S	S	S	S	S	S	S	S	S	S	S	S	0	Positive	Negative
28	1	Male	44	sputum	20160701-20161231	Mycobacterium tuberculosis	S	S	S	S	S	S	S	S	S	S	S	S	0	#N/A	#N/A
29	1	Male	46	sputum	2017-06-14 10:59:59	Mycobacterium tuberculosis	R	S	S	S	S	S	S	S	S	S	S	S	0	#N/A	#N/A
30	1	Female	35	sputum	2017-05-08 15:05:57	Mycobacterium tuberculosis	S	R	S	S	S	S	S	S	S	R	S	S	0	Positive	Positive
31	1	Male	24	sputum	2017-03-23 11:33:43	Mycobacterium tuberculosis	S	S	S	S	S	S	S	S	S	S	S	S	1	#N/A	#N/A
32	2	Male	56	sputum	2017-02-28 10:27:48	Mycobacterium tuberculosis	S	S	S	S	S	S	S	S	S	S	S	S	0	#N/A	#N/A
33	2	Male	33	sputum	20160701-20161231	Mycobacterium tuberculosis	S	S	S	S	R	S	S	S	S	S	S	S	0	#N/A	#N/A
34	2	Male	53	sputum	20160701-20161231	Mycobacterium tuberculosis	S	S	S	S	S	S	S	S	S	S	S	S	0	#N/A	#N/A
35	1	Male	40	sputum	20160701-20161231	Mycobacterium tuberculosis	S	S	S	S	S	S	S	S	S	S	S	S	0	Negative	Negative
36	2	Male	48	sputum	2017-03-03 11:40:33	Mycobacterium tuberculosis	S	S	S	S	S	S	S	S	S	S	S	S	0	Negative	Negative
37	1	Male	51	bronchoscopy fluid	2017-06-09 09:19:15	Mycobacterium tuberculosis	S	S	S	S	S	S	S	S	S	S	S	S	0	Positive	Negative
38	2	Male	30	bronchoscopy fluid	20160701-20161231	Mycobacterium tuberculosis	S	S	S	S	S	S	S	S	S	S	S	S	0	Positive	Negative
39	1	Male	28	sputum	20160701-20161231	Mycobacterium tuberculosis	S	R	S	S	S	S	S	S	S	S	S	S	0	#N/A	#N/A
40	1	Male	62	sputum	2017-06-19 09:59:15	Mycobacterium tuberculosis	S	S	S	S	S	S	S	S	S	S	S	S	0	Positive	Negative
41	2	Male	63	sputum	20160701-20161231	Mycobacterium tuberculosis	S	S	S	S	S	S	S	S	S	S	S	S	0	#N/A	#N/A
42	2	Male	53	bronchoscopy fluid	20160701-20161231	Mycobacterium tuberculosis	S	S	S	S	S	S	S	S	S	S	S	S	0	#N/A	#N/A
43	1	Male	60	sputum	2017-06-19 09:54:05	Mycobacterium tuberculosis	S	S	S	S	S	S	S	S	S	S	S	S	0	Negative	Negative
44	2	Male	26	bronchoscopy fluid	2017-02-03 11:13:13	Mycobacterium tuberculosis	S	S	S	S	S	S	S	S	S	S	S	S	0	Positive	Negative
45	2	Male	41	sputum	2017-03-07 09:23:59	Mycobacterium tuberculosis	S	S	S	S	S	S	S	S	S	S	S	S	0	#N/A	#N/A
46	2	Male	36	sputum	2017-05-17 10:30:14	Mycobacterium tuberculosis	S	S	S	S	S	S	S	S	S	S	S	S	0	#N/A	#N/A
47	1	Male	52	sputum	2017-02-28 10:09:52	Mycobacterium tuberculosis	S	S	S	S	S	S	S	S	S	S	S	S	0	Negative	Negative
48	1	Male	61	sputum	2017-06-02 14:11:56	Mycobacterium tuberculosis	S	S	S	S	S	S	S	S	S	S	S	S	0	Positive	Negative
49	2	Male	50	sputum	20160701-20161231	Mycobacterium tuberculosis	S	S	S	S	S	S	S	S	S	S	S	S	0	#N/A	#N/A
50	1	Male	49	sputum	2017-03-30 11:05:11	Mycobacterium tuberculosis	S	R	R	S	S	S	S	S	S	S	R	S	1	Positive	Positive
51	2	Female	59	sputum	20160701-20161231	Mycobacterium tuberculosis	S	S	S	S	S	S	S	S	S	S	S	S	0	#N/A	#N/A
52	2	Male	27	bronchoscopy fluid	2017-04-19 09:53:59	Mycobacterium tuberculosis	S	S	S	S	S	S	S	S	S	S	S	S	0	#N/A	#N/A
53	2	Male	39	bronchoscopy fluid	20160701-20161231	Mycobacterium tuberculosis	R	R	R	S	R	R	S	S	S	R	R	S	0	Negative	Negative
54	1	Male	55	sputum	20160701-20161231	Mycobacterium tuberculosis	S	S	S	S	S	S	S	S	S	S	S	S	0	#N/A	#N/A
55	1	Male	40	sputum	20160701-20161231	Mycobacterium tuberculosis	S	S	S	S	S	S	S	S	S	S	S	S	0	#N/A	#N/A
56	1	Male	64	sputum	2017-06-02 11:30:07	Mycobacterium tuberculosis	S	S	S	S	S	S	S	S	S	S	S	S	0	#N/A	#N/A
57	1	Female	62	sputum	2017-04-26 09:17:04	Mycobacterium tuberculosis	S	S	S	S	S	S	S	S	S	S	S	S	0	#N/A	#N/A
58	2	Female	48	sputum	2017-02-06 14:18:13	Mycobacterium tuberculosis	S	S	S	S	S	S	S	S	S	S	S	S	0	#N/A	#N/A
59	2	Male	41	sputum	20160701-20161231	Mycobacterium tuberculosis	S	S	S	S	S	S	S	S	S	S	S	S	1	#N/A	#N/A
60	2	Male	50	sputum	20160701-20161231	Mycobacterium tuberculosis	S	S	S	S	S	S	S	S	S	S	S	S	0	Positive	Negative
61	1	Male	46	sputum	2015-06-04 09:39:59	Mycobacterium tuberculosis	S	S	S	S	S	S	S	S	S	S	S	S	1	#N/A	#N/A
62	1	Male	59	sputum	2014-05-21 14:18:28	Mycobacterium tuberculosis	S	R	S	S	S	S	S	S	R	S	S	S	0	#N/A	#N/A
63	2	Male	28	sputum	2015-05-21 10:08:10	Mycobacterium tuberculosis	S	S	S	S	S	S	S	S	R	S	S	S	0	#N/A	#N/A
64	1	Male	33	sputum	2014-05-26 14:15:37	Mycobacterium tuberculosis	S	S	S	S	S	S	S	S	R	S	S	S	0	#N/A	#N/A
65	1	Male	58	sputum	2015-12-01 09:42:49	Mycobacterium tuberculosis	S	R	R	S	S	S	S	S	R	S	S	S	0	#N/A	#N/A
66	2	Male	36	sputum	2014-05-22 10:35:54	Mycobacterium tuberculosis	R	R	R	S	R	R	S	R	R	R	S	S	0	#N/A	#N/A
67	1	Male	31	sputum	2014-06-11 10:12:35	Mycobacterium tuberculosis	R	S	R	S	S	S	S	S	R	S	R	S	0	#N/A	#N/A
68	1	Male	54	sputum	2014-06-11 10:14:34	Mycobacterium tuberculosis	S	S	S	S	S	S	S	S	R	S	S	S	0	#N/A	#N/A
69	1	Male	59	sputum	2014-05-28 14:13:56	Mycobacterium tuberculosis	S	S	S	S	S	S	S	S	R	S	S	S	0	#N/A	#N/A
70	1	Female	57	sputum	2014-05-31 11:15:02	Mycobacterium tuberculosis	S	S	S	S	S	S	S	S	R	S	S	S	0	#N/A	#N/A
71	1	Male	27	sputum	2014-10-24 11:25:29	Mycobacterium tuberculosis	S	R	R	S	S	S	S	S	R	S	S	S	1	#N/A	#N/A
72	1	Male	38	sputum	2014-06-20 10:47:55	Mycobacterium tuberculosis	S	S	S	S	S	S	S	S	R	S	S	S	1	#N/A	#N/A
73	1	Male	63	sputum	2014-08-29 10:54:46	Mycobacterium tuberculosis	S	R	S	S	R	R	S	S	R	R	S	S	0	#N/A	#N/A
74	1	Male	40	sputum	2014-07-15 14:50:05	Mycobacterium tuberculosis	R	R	S	S	R	R	S	S	S	R	S	S	1	#N/A	#N/A
75	1	Male	55	sputum	2014-08-01 09:38:06	Mycobacterium tuberculosis	S	R	S	S	S	S	S	S	R	S	S	S	1	#N/A	#N/A
76	1	Male	32	sputum	2014-07-23 11:38:43	Mycobacterium tuberculosis	S	S	S	S	S	S	S	S	R	S	S	S	0	#N/A	#N/A
77	1	Male	33	sputum	2014-08-12 10:29:40	Mycobacterium tuberculosis	S	S	S	S	S	S	S	S	R	S	S	S	1	#N/A	#N/A
78	1	Female	48	sputum	2014-08-07 10:35:48	Mycobacterium tuberculosis	S	S	S	S	S	S	S	S	R	S	S	S	0	#N/A	#N/A
79	1	Male	65	sputum	2014-07-14 10:54:34	Mycobacterium tuberculosis	R	R	R	S	S	S	S	S	S	S	R	S	0	#N/A	#N/A
80	1	Male	31	sputum	2014-08-20 11:00:02	Mycobacterium tuberculosis	S	S	S	S	S	S	S	S	R	S	S	S	0	#N/A	#N/A
81	1	Male	22	sputum	2014-08-20 11:17:25	Mycobacterium tuberculosis	S	S	S	S	S	S	S	S	R	S	S	S	0	#N/A	#N/A
82	2	Male	31	sputum	2014-08-20 11:23:11	Mycobacterium tuberculosis	R	R	R	R	R	R	R	R	R	R	R	S	0	#N/A	#N/A
83	1	Male	50	sputum	2015-09-16 14:15:47	Mycobacterium tuberculosis	S	S	S	S	S	S	S	S	R	S	S	S	0	#N/A	#N/A
84	1	Female	47	sputum	2014-09-09 10:01:40	Mycobacterium tuberculosis	S	S	S	S	S	S	S	S	R	S	S	S	0	#N/A	#N/A
85	1	Male	71	sputum	2014-09-23 14:09:47	Mycobacterium tuberculosis	R	R	S	S	S	S	S	S	R	S	S	S	1	#N/A	#N/A
86	2	Male	39	sputum	2014-09-30 11:15:57	Mycobacterium tuberculosis	S	S	S	S	S	S	S	S	R	S	S	S	0	#N/A	#N/A
87	1	Male	35	sputum	2014-07-31 11:40:15	Mycobacterium tuberculosis	S	S	S	S	S	S	S	S	R	S	S	S	0	#N/A	#N/A
88	1	Male	44	sputum	2014-10-22 10:24:13	Mycobacterium tuberculosis	R	R	R	S	R	R	S	S	R	S	R	S	0	#N/A	#N/A
89	1	Female	43	sputum	2014-05-13 11:57:54	Mycobacterium tuberculosis	S	S	S	S	S	S	S	S	R	S	S	S	0	#N/A	#N/A
90	1	Male	36	sputum	2014-11-04 09:31:32	Mycobacterium tuberculosis	S	S	S	S	S	S	S	S	R	S	S	S	0	#N/A	#N/A
91	1	Male	35	sputum	2014-11-10 10:44:40	Mycobacterium tuberculosis	S	S	S	S	S	S	S	S	R	S	S	S	0	#N/A	#N/A
92	1	Male	60	sputum	2014-12-17 14:42:30	Mycobacterium tuberculosis	S	S	S	S	S	S	S	S	R	S	S	S	0	#N/A	#N/A
93	1	Female	39	sputum	2015-10-17 11:32:07	Mycobacterium tuberculosis	R	R	R	S	R	R	R	R	R	R	R	S	1	#N/A	#N/A
94	1	Male	45	sputum	2015-05-12 10:10:39	Mycobacterium tuberculosis	S	S	S	S	S	S	S	S	R	S	S	S	0	#N/A	#N/A
95	1	Female	28	sputum	2014-11-18 14:24:17	Mycobacterium tuberculosis	S	S	S	S	S	S	S	S	R	S	S	S	1	#N/A	#N/A
96	1	Male	35	sputum	2015-03-03 10:34:10	Mycobacterium tuberculosis	S	S	S	S	S	S	S	S	S	S	S	S	0	#N/A	#N/A
97	1	Male	37	sputum	2014-11-26 11:33:58	Mycobacterium tuberculosis	S	R	R	S	S	S	S	S	R	S	S	S	0	#N/A	#N/A
98	1	Male	58	sputum	2014-12-02 09:45:25	Mycobacterium tuberculosis	S	S	S	S	S	S	S	S	R	S	S	S	1	#N/A	#N/A
99	1	Male	65	sputum	2014-12-02 09:52:30	Mycobacterium tuberculosis	S	S	S	S	S	S	S	S	R	S	S	S	0	#N/A	#N/A
100	1	Female	44	sputum	2014-04-30 11:42:45	Mycobacterium tuberculosis	R	R	R	S	R	R	R	R	R	R	R	S	0	#N/A	#N/A
101	1	Male	38	sputum	2014-09-25 10:09:49	Mycobacterium tuberculosis	S	S	S	S	S	S	S	S	R	S	S	S	0	#N/A	#N/A
102	1	Male	32	sputum	2015-03-12 11:46:19	Mycobacterium tuberculosis	S	S	S	S	S	S	S	S	R	S	S	S	0	#N/A	#N/A
103	1	Male	25	sputum	2015-02-17 11:33:19	Mycobacterium tuberculosis	S	S	S	S	S	S	S	S	S	S	S	S	1	#N/A	#N/A
104	1	Male	26	sputum	2015-03-06 10:03:01	Mycobacterium tuberculosis	S	S	R	S	S	S	S	S	R	S	S	S	1	#N/A	#N/A
105	1	Male	40	sputum	2015-03-27 10:48:42	Mycobacterium tuberculosis	S	R	S	S	S	S	S	S	R	S	S	S	1	#N/A	#N/A
106	1	Male	38	sputum	2015-03-16 10:18:11	Mycobacterium tuberculosis	S	S	R	S	S	S	S	S	S	S	R	S	0	#N/A	#N/A
107	1	Male	31	sputum	2015-03-31 11:11:14	Mycobacterium tuberculosis	S	S	S	S	S	S	S	S	R	S	S	S	0	#N/A	#N/A
108	1	Male	64	sputum	2015-04-09 10:40:54	Mycobacterium tuberculosis	S	R	S	S	S	S	S	S	R	S	S	S	0	#N/A	#N/A
109	1	Male	35	sputum	2015-04-17 09:31:47	Mycobacterium tuberculosis	S	S	S	S	S	S	S	S	S	S	S	S	1	#N/A	#N/A
110	1	Male	48	sputum	2015-04-18 11:36:54	Mycobacterium tuberculosis	S	S	S	S	S	S	S	S	R	S	S	S	0	#N/A	#N/A
111	1	Female	36	sputum	2015-05-14 11:27:40	Mycobacterium tuberculosis	S	S	S	S	R	R	S	S	R	R	S	S	1	#N/A	#N/A
112	1	Male	48	sputum	2015-05-23 11:34:34	Mycobacterium tuberculosis	S	S	S	S	S	S	S	S	R	S	S	S	0	#N/A	#N/A
113	1	Male	40	sputum	2015-05-12 10:30:28	Mycobacterium tuberculosis	S	S	S	S	S	S	S	S	R	S	S	S	0	#N/A	#N/A
114	1	Male	43	sputum	2015-05-06 10:59:15	Mycobacterium tuberculosis	S	S	S	S	S	S	S	S	R	S	S	S	0	#N/A	#N/A
115	1	Male	27	sputum	2015-05-26 14:19:02	Mycobacterium tuberculosis	S	S	R	S	S	S	S	S	R	S	S	S	0	#N/A	#N/A
116	1	Male	47	sputum	2015-05-25 11:28:03	Mycobacterium tuberculosis	S	S	S	S	S	S	S	S	S	S	S	S	0	#N/A	#N/A
117	1	Male	26	sputum	2015-06-03 10:11:55	Mycobacterium tuberculosis	S	S	S	S	S	S	S	S	R	S	S	S	1	#N/A	#N/A
118	1	Male	37	sputum	2015-06-17 11:20:44	Mycobacterium tuberculosis	S	S	S	S	S	S	S	S	S	S	S	S	0	#N/A	#N/A
119	1	Male	39	sputum	2015-09-02 10:09:06	Mycobacterium tuberculosis	S	S	S	S	S	S	S	S	S	S	S	S	1	#N/A	#N/A
120	1	Male	49	sputum	2015-07-30 14:36:25	Mycobacterium tuberculosis	S	R	S	S	S	S	S	S	R	S	S	S	1	#N/A	#N/A
121	1	Male	43	sputum	2014-12-02 09:58:54	Mycobacterium tuberculosis	S	S	S	S	S	S	S	S	R	S	S	S	0	#N/A	#N/A
122	1	Male	33	sputum	2015-08-21 11:38:06	Mycobacterium tuberculosis	S	S	S	S	S	S	S	S	S	S	S	S	0	#N/A	#N/A
123	1	Male	69	sputum	2015-08-17 10:13:12	Mycobacterium tuberculosis	S	S	R	S	S	S	S	S	S	S	R	S	1	#N/A	#N/A
124	1	Female	30	sputum	2015-04-30 10:28:01	Mycobacterium tuberculosis	S	S	S	S	S	S	S	S	R	S	S	S	0	#N/A	#N/A
125	1	Male	29	sputum	2015-09-22 11:01:58	Mycobacterium tuberculosis	S	S	S	S	S	S	S	S	S	S	S	S	1	#N/A	#N/A
126	1	Male	69	sputum	2014-09-04 14:19:35	Mycobacterium tuberculosis	S	S	S	S	S	S	S	S	S	S	S	S	0	#N/A	#N/A
127	1	Male	43	sputum	2014-05-27 11:20:59	Mycobacterium tuberculosis	S	S	S	S	S	S	S	S	S	S	S	S	0	#N/A	#N/A
128	1	Male	57	sputum	2015-10-02 10:38:17	Mycobacterium tuberculosis	S	S	S	S	S	S	S	S	S	S	S	S	0	#N/A	#N/A
129	1	Male	39	sputum	2015-05-28 11:12:12	Mycobacterium tuberculosis	S	S	S	S	S	S	S	S	S	S	S	S	0	#N/A	#N/A
130	2	Male	33	sputum	2015-11-03 11:09:39	Mycobacterium tuberculosis	S	R	R	S	R	R	R	S	R	R	R	S	0	#N/A	#N/A
131	2	Male	40	sputum	2015-11-03 11:27:41	Mycobacterium tuberculosis	S	S	S	S	R	R	S	S	R	R	S	S	1	#N/A	#N/A
132	2	Male	5	sputum	2015-11-28 09:38:31	Mycobacterium tuberculosis	S	R	S	S	S	S	S	S	S	S	R	S	0	#N/A	#N/A
133	1	Male	52	sputum	2015-10-30 10:49:30	Mycobacterium tuberculosis	S	S	S	S	S	S	S	S	S	S	S	S	1	Positive	Negative
134	1	Male	40	sputum	2015-11-20 11:20:37	Mycobacterium tuberculosis	S	S	S	S	S	S	S	S	S	S	S	S	0	#N/A	#N/A
135	1	Male	18	sputum	2015-11-28 11:39:26	Mycobacterium tuberculosis	R	R	R	S	R	R	R	S	S	R	R	S	0	#N/A	#N/A
136	1	Male	63	sputum	2015-11-21 10:43:21	Mycobacterium tuberculosis	S	S	S	S	S	S	S	S	S	S	S	S	1	#N/A	#N/A
137	1	Male	43	sputum	2015-09-22 10:51:48	Mycobacterium tuberculosis	R	R	R	R	R	R	R	S	S	R	S	S	1	#N/A	#N/A
138	1	Female	38	sputum	2016-01-15 10:15:44	Mycobacterium tuberculosis	S	S	S	S	S	S	S	S	S	S	S	S	1	#N/A	#N/A
139	1	Male	47	sputum	2015-12-29 11:03:05	Mycobacterium tuberculosis	S	S	S	S	S	S	S	S	S	S	S	S	1	#N/A	#N/A
140	1	Male	40	sputum	2015-12-30 10:52:17	Mycobacterium tuberculosis	S	S	S	S	S	S	S	S	S	S	S	S	1	#N/A	#N/A
141	1	Male	26	sputum	2016-01-19 09:39:46	Mycobacterium tuberculosis	S	S	S	S	S	S	S	S	S	S	S	S	1	#N/A	#N/A
142	1	Male	28	sputum	2016-01-25 11:30:15	Mycobacterium tuberculosis	S	S	S	S	S	S	S	S	S	S	S	S	1	#N/A	#N/A
143	1	Male	31	sputum	2015-08-18 09:17:18	Mycobacterium tuberculosis	R	R	R	S	R	R	S	S	S	R	R	S	0	#N/A	#N/A
144	1	Female	38	sputum	2016-01-15 10:15:44	Mycobacterium tuberculosis	S	S	S	S	S	S	S	S	S	S	S	S	0	#N/A	#N/A
145	1	Male	45	sputum	2014-05-31 11:18:22	Mycobacterium tuberculosis	S	S	S	S	S	S	S	S	S	S	S	S	1	#N/A	#N/A
146	1	Male	26	sputum	2016-01-19 09:39:46	Mycobacterium tuberculosis	S	S	S	S	S	S	S	S	S	S	S	S	0	#N/A	#N/A
147	1	Male	28	sputum	2016-01-25 11:30:15	Mycobacterium tuberculosis	S	S	S	S	S	S	S	S	S	S	S	S	0	#N/A	#N/A
148	1	Male	32	sputum	2016-01-25 11:41:29	Mycobacterium tuberculosis	R	R	R	S	S	S	S	S	S	R	R	S	1	#N/A	#N/A
149	1	Male	21	sputum	2016-03-03 10:02:27	Mycobacterium tuberculosis	S	S	S	S	S	S	S	S	S	S	S	S	0	#N/A	#N/A
150	1	Male	76	sputum	2016-03-17 11:05:05	Mycobacterium tuberculosis	S	S	S	S	S	S	S	S	S	S	S	S	1	#N/A	#N/A
151	1	Male	41	sputum	2016-02-17 11:33:34	Mycobacterium tuberculosis	S	S	S	S	S	S	S	S	S	R	S	S	1	#N/A	#N/A
152	1	Male	43	sputum	2016-03-04 11:17:10	Mycobacterium tuberculosis	S	S	S	S	S	S	S	S	S	S	S	S	0	#N/A	#N/A
153	1	Male	28	sputum	2016-03-08 10:53:29	Mycobacterium tuberculosis	S	R	S	S	S	S	S	S	S	S	S	S	0	#N/A	#N/A
154	1	Male	25	sputum	2016-03-29 09:16:56	Mycobacterium tuberculosis	S	S	S	S	S	S	S	S	S	S	S	S	0	#N/A	#N/A
155	1	Male	42	sputum	2016-03-18 10:24:40	Mycobacterium tuberculosis	S	S	S	S	S	S	S	S	S	S	S	S	0	#N/A	#N/A
156	1	Male	26	sputum	2016-03-31 09:54:15	Mycobacterium tuberculosis	S	S	S	S	S	S	S	S	S	S	S	S	1	#N/A	#N/A
157	1	Male	71	sputum	2016-05-03 11:23:01	Mycobacterium tuberculosis	S	S	S	S	S	S	S	S	S	S	S	S	0	#N/A	#N/A
158	1	Male	47	sputum	2016-04-27 09:41:43	Mycobacterium tuberculosis	S	S	S	S	S	S	S	S	S	S	S	S	1	#N/A	#N/A
159	2	Female	41	sputum	2016-05-06 10:32:40	Mycobacterium tuberculosis	S	S	S	S	S	S	S	S	S	S	S	S	0	#N/A	#N/A
160	1	Male	63	sputum	2016-05-12 14:21:13	Mycobacterium tuberculosis	S	S	S	S	S	S	S	S	S	S	S	S	0	#N/A	#N/A
161	1	Male	27	sputum	2016-05-20 11:10:01	Mycobacterium tuberculosis	S	S	S	S	S	S	S	S	S	S	S	S	0	#N/A	#N/A
162	1	Male	41	sputum	2016-05-23 14:10:40	Mycobacterium tuberculosis	S	S	S	S	S	S	S	S	S	S	S	S	0	#N/A	#N/A
163	1	Male	27	sputum	2016-05-25 11:14:55	Mycobacterium tuberculosis	S	S	S	S	S	S	S	S	S	S	S	S	0	#N/A	#N/A
164	1	Male	53	sputum	2016-06-01 10:27:27	Mycobacterium tuberculosis	S	S	S	S	S	S	S	S	S	S	S	S	0	#N/A	#N/A
165	2	Male	27	sputum	2016-06-01 10:29:05	Mycobacterium tuberculosis	S	S	S	S	S	S	S	S	S	S	S	S	1	#N/A	#N/A
166	1	Male	68	sputum	2016-05-25 11:27:43	Mycobacterium tuberculosis	S	S	S	S	S	S	S	S	S	S	S	S	0	#N/A	#N/A
167	1	Male	46	sputum	2016-06-01 10:47:20	Mycobacterium tuberculosis	S	S	S	S	S	S	S	S	S	S	S	S	0	#N/A	#N/A
168	1	Male	25	sputum	2016-06-12 10:26:24	Mycobacterium tuberculosis	S	S	S	S	S	S	S	S	S	S	S	S	0	#N/A	#N/A
169	1	Male	23	sputum	2016-06-30 09:44:47	Mycobacterium tuberculosis	S	S	S	S	S	S	S	S	S	S	S	S	0	#N/A	#N/A
170	1	Male	53	sputum	2016-06-12 11:20:24	Mycobacterium tuberculosis	S	S	S	S	S	S	S	S	S	S	S	S	0	#N/A	#N/A
171	1	Male	37	sputum	2016-06-02 10:17:56	Mycobacterium tuberculosis	R	R	R	S	R	S	S	S	S	R	R	R	1	#N/A	#N/A
172	1	Male	37	sputum	2016-06-25 10:10:43	Mycobacterium tuberculosis	S	S	S	S	S	S	S	S	S	S	S	S	0	#N/A	#N/A
173	1	Male	38	sputum	2016-06-06 14:16:21	Mycobacterium tuberculosis	S	S	S	S	S	S	S	S	S	S	S	S	1	#N/A	#N/A
174	1	Male	65	sputum	2016-06-27 14:13:02	Mycobacterium tuberculosis	S	S	S	S	S	S	S	S	S	S	S	S	0	#N/A	#N/A
175	1	Female	40	sputum	2016-06-25 10:42:40	Mycobacterium tuberculosis	S	S	S	S	S	S	S	S	S	S	S	S	1	#N/A	#N/A
176	1	Male	27	sputum	2016-07-04 11:13:21	Mycobacterium tuberculosis	S	S	S	S	S	S	S	S	S	S	S	S	1	#N/A	#N/A
177	1	Female	61	sputum	2016-07-12 10:53:59	Mycobacterium tuberculosis	S	S	S	S	S	S	S	S	S	S	S	S	0	#N/A	#N/A
178	1	Male	50	bronchoscopy fluid	2014-09-03 14:48:27	Mycobacterium tuberculosis	S	R	S	S	S	S	S	S	R	S	S	S	0	#N/A	#N/A
179	1	Male	20	bronchoscopy fluid	2015-06-03 10:09:28	Mycobacterium tuberculosis	S	S	S	S	S	S	S	S	S	S	S	S	0	#N/A	#N/A
180	2	Male	42	bronchoscopy fluid	2015-02-02 11:32:01	Mycobacterium tuberculosis	S	S	S	S	S	S	S	S	S	S	S	S	0	#N/A	#N/A
181	1	Male	26	bronchoscopy fluid	2015-07-03 11:35:43	Mycobacterium tuberculosis	S	S	S	S	S	S	S	S	S	S	S	S	0	#N/A	#N/A
182	1	Male	34	bronchoscopy fluid	2015-08-17 10:08:16	Mycobacterium tuberculosis	S	S	S	S	R	R	S	S	R	R	S	S	0	#N/A	#N/A
183	1	Male	17	bronchoscopy fluid	2015-08-18 10:08:17	Mycobacterium tuberculosis	S	S	S	S	S	S	S	S	S	S	S	S	0	#N/A	#N/A
184	1	Male	19	bronchoscopy fluid	2015-08-19 10:10:56	Mycobacterium tuberculosis	S	S	S	S	S	S	S	S	S	S	S	S	0	#N/A	#N/A
185	1	Female	64	bronchoscopy fluid	2015-09-01 10:13:01	Mycobacterium tuberculosis	S	S	S	S	S	S	S	S	R	S	S	S	0	#N/A	#N/A
186	1	Male	23	bronchoscopy fluid	2015-09-22 09:38:34	Mycobacterium tuberculosis	S	S	S	S	S	S	S	S	S	S	S	S	0	#N/A	#N/A
187	1	Male	64	bronchoscopy fluid	2015-10-15 09:54:04	Mycobacterium tuberculosis	S	S	S	S	S	S	S	S	S	S	S	S	0	#N/A	#N/A
188	2	Male	55	bronchoscopy fluid	2015-11-04 09:39:14	Mycobacterium tuberculosis	S	R	R	S	R	R	S	S	S	R	R	S	0	#N/A	#N/A
189	1	Male	45	bronchoscopy fluid	2016-01-19 11:02:08	Mycobacterium tuberculosis	S	S	S	S	R	S	S	S	S	R	S	S	1	#N/A	#N/A
190	1	Male	45	bronchoscopy fluid	2016-01-19 11:02:08	Mycobacterium tuberculosis	S	S	S	S	S	S	S	S	S	R	S	S	0	#N/A	#N/A
191	2	Male	25	bronchoscopy fluid	2016-02-17 10:52:06	Mycobacterium tuberculosis	S	S	S	S	S	S	S	S	S	S	S	S	0	#N/A	#N/A
192	1	Male	38	bronchoscopy fluid	2016-03-04 11:16:09	Mycobacterium tuberculosis	S	S	S	S	S	S	S	S	S	S	S	S	1	#N/A	#N/A
193	1	Male	52	bronchoscopy fluid	2016-04-27 10:05:14	Mycobacterium tuberculosis	S	S	S	S	S	S	S	S	S	S	S	S	0	#N/A	#N/A
194	1	Male	43	bronchoscopy fluid	2016-05-18 13:59:27	Mycobacterium tuberculosis	S	S	S	S	S	S	S	S	S	S	S	S	0	#N/A	#N/A
195	1	Male	27	bronchoscopy fluid	2016-06-12 11:24:39	Mycobacterium tuberculosis	S	S	S	S	S	S	S	S	S	S	S	S	0	#N/A	#N/A
196	1	Male	25	bronchoscopy fluid	2016-06-25 09:07:38	Mycobacterium tuberculosis	S	S	S	S	S	S	S	S	R	S	S	S	0	#N/A	#N/A
197	1	Female	40	bronchoscopy fluid	2016-06-16 14:17:30	Mycobacterium tuberculosis	S	S	S	S	S	S	S	S	S	S	S	S	0	#N/A	#N/A
